# Supplementary material for: [2-(2,5-Dichloro­benz­yl)-4-hy­droxy-1,1-dioxo-2H-1,2-benzothia­zin-3-yl](phen­yl)methanone
Source: Acta Crystallogr Sect E Struct Rep Online. 2012 Apr 13;68(Pt 5):o1359. doi: 10.1107/S160053681201481X (PMC3344491; doi:10.1107/S160053681201481X)
Supplement: Supplementary file 2 [file e-68-o1359-Isup2.hkl]

#
# h,k,l, Fc-squared, Fo-squared, sigma(Fo-squared) and status flag
#
data_I
_shelx_title ' Compound X'
_shelx_refln_list_code          4
_shelx_F_calc_maximum      246.67
_exptl_crystal_F_000       944.00
_reflns_d_resolution_high  0.7672
 
loop_
 _symmetry_equiv_pos_as_xyz
 'x, y, z'
 '-x, y+1/2, -z+1/2'
 '-x, -y, -z'
 'x, -y-1/2, z-1/2'
 
_cell_length_a    12.8172
_cell_length_b     9.9215
_cell_length_c    16.7155
_cell_angle_alpha  90.000
_cell_angle_beta  110.511
_cell_angle_gamma  90.000
 
_shelx_F_squared_multiplier     1.000
 
loop_
 _refln_index_h
 _refln_index_k
 _refln_index_l
 _refln_F_squared_calc
 _refln_F_squared_meas
 _refln_F_squared_sigma
 _refln_observed_status
   2   0   0      166.10      205.25      4.77 o
   4   0   0     7654.52     8152.68     88.20 o
   5   0   0     3311.68     3839.58     46.25 o
   6   0   0     8321.36     8443.12    106.69 o
   7   0   0     3613.33     3495.46     62.67 o
   8   0   0        6.00       10.38      2.31 o
   9   0   0      420.77      461.41     54.53 o
  10   0   0     2283.52     2283.75     43.02 o
  11   0   0      478.88      547.74     16.82 o
  12   0   0      312.91      375.34     18.36 o
  13   0   0       76.94       73.37     13.75 o
  14   0   0       33.89        6.39      7.68 o
  15   0   0      281.62      303.14     57.81 o
   2   1   0     1471.84     1454.46     25.49 o
   3   1   0       89.58       92.56      4.18 o
   4   1   0      503.54      632.64      8.18 o
   5   1   0     8012.35     8210.22     68.19 o
   6   1   0       98.14       99.34      2.49 o
   7   1   0       80.23       55.44      4.95 o
   8   1   0     1241.11     1250.94     19.53 o
   9   1   0        6.78       17.01      4.26 o
  10   1   0      844.70      826.31     33.76 o
  11   1   0      610.41      656.78     27.95 o
  12   1   0        4.86       15.87      8.20 o
  13   1   0        1.89        3.21      6.06 o
  14   1   0      401.32      427.93     40.46 o
  15   1   0       17.24       25.79     17.93 o
   0   2   0     4735.45     4879.99     78.21 o
   1   2   0    13014.33    13410.71    165.28 o
   2   2   0      720.70      821.80     13.71 o
   3   2   0     3836.61     4033.25     40.86 o
   4   2   0     5724.38     5647.45     50.09 o
   5   2   0      867.41      991.35     12.22 o
   6   2   0     3254.88     3200.23     39.15 o
   7   2   0     3962.58     3904.86     50.82 o
   8   2   0      171.77      171.65     19.07 o
   9   2   0     1614.20     1608.70     76.04 o
  10   2   0       64.67       70.98      5.92 o
  11   2   0       71.30       59.26      7.10 o
  12   2   0       54.67       60.60     13.86 o
  13   2   0        9.26       19.65     29.03 o
  14   2   0       18.10       21.40      4.97 o
  15   2   0        3.61       16.59     18.12 o
   1   3   0       20.62       56.23      7.43 o
   2   3   0      594.55      544.84      7.58 o
   3   3   0     4335.31     4437.87     43.32 o
   4   3   0      104.26      114.33      3.90 o
   5   3   0       43.51       58.35      3.21 o
   6   3   0     1856.70     1778.15     28.78 o
   7   3   0       89.06       94.43      8.13 o
   8   3   0       12.74       21.01      4.47 o
   9   3   0      547.93      523.79     14.03 o
  10   3   0        0.16        6.21      4.14 o
  11   3   0      263.70      275.37      8.46 o
  12   3   0        4.24       30.85      8.25 o
  13   3   0       47.65       37.66     13.08 o
  14   3   0       80.21      100.52     18.60 o
  15   3   0       19.97       32.05     11.37 o
   0   4   0       70.20       85.34      6.96 o
   1   4   0     3127.68     2995.65     28.79 o
   2   4   0      173.73      191.97     13.49 o
   3   4   0       39.31       23.91      4.20 o
   4   4   0      850.30      802.42     14.15 o
   5   4   0        7.72        9.09      2.63 o
   6   4   0       81.79       74.60      5.49 o
   7   4   0      564.97      575.62      9.33 o
   8   4   0      873.41      873.79     33.43 o
   9   4   0      372.96      362.16     16.50 o
  10   4   0        1.34       -0.53      6.95 o
  11   4   0       16.44        0.61      7.41 o
  12   4   0      181.08      183.58     12.39 o
  13   4   0       80.33      105.76     13.98 o
  14   4   0        9.12        6.15      5.70 o
   1   5   0     2230.89     2421.18     39.44 o
   2   5   0     3977.17     4490.98     42.55 o
   3   5   0       33.41       43.35      4.00 o
   4   5   0      159.51      189.11      9.28 o
   5   5   0      156.99      181.19     19.05 o
   6   5   0      366.81      422.04     45.02 o
   7   5   0      303.91      309.43     17.75 o
   8   5   0       18.88       30.64      5.64 o
   9   5   0       92.21       95.96      8.99 o
  10   5   0      390.85      409.21     33.23 o
  11   5   0      130.60      143.53     14.62 o
  12   5   0      395.54      381.12     23.00 o
  13   5   0      301.92      288.07     22.67 o
  14   5   0       55.50      110.49     19.44 o
   0   6   0        1.43       11.62     10.04 o
   1   6   0      310.91      283.56      9.44 o
   2   6   0     1021.37      912.73     24.78 o
   3   6   0      400.67      344.40      7.72 o
   4   6   0      107.33       94.23     12.58 o
   5   6   0     1855.61     1763.70     33.90 o
   6   6   0        3.09        8.11      4.98 o
   7   6   0      424.66      444.39     14.83 o
   8   6   0      828.20      821.48     44.10 o
   9   6   0      181.85      192.14     15.13 o
  10   6   0      418.54      406.98     12.99 o
  11   6   0        5.81       22.20      7.81 o
  12   6   0      266.64      282.53     36.24 o
  13   6   0      212.70      216.44     38.48 o
   1   7   0      291.13      303.19      5.86 o
   2   7   0      251.05      209.68      9.61 o
   3   7   0      103.68      118.27     10.27 o
   4   7   0       17.66       26.66      7.13 o
   5   7   0       16.61       25.71      3.39 o
   6   7   0      277.84      232.92     36.97 o
   7   7   0        1.92       42.99     14.60 o
   8   7   0      142.68      136.13      7.86 o
   9   7   0      177.51      192.48      8.73 o
  10   7   0       16.95       35.46     12.32 o
  11   7   0      176.25      168.26     29.15 o
  12   7   0        8.71       30.76      9.01 o
  13   7   0        0.73        1.05     10.26 o
   0   8   0        6.58       14.91      6.65 o
   1   8   0      613.77      585.90     30.77 o
   2   8   0      380.70      409.42      9.64 o
   3   8   0       17.68       25.97      5.29 o
   4   8   0      926.35      889.11     17.26 o
   5   8   0       55.23       66.37     12.58 o
   6   8   0        2.54       32.09     22.83 o
   7   8   0       29.84       25.94     12.76 o
   8   8   0        0.75        1.79      4.05 o
   9   8   0       62.30       88.36      9.88 o
  10   8   0       63.65      103.67     27.61 o
  11   8   0        0.04       21.70     15.32 o
  12   8   0       44.92       15.08     22.35 o
   1   9   0      716.83      716.22     16.82 o
   2   9   0      466.96      441.27     17.17 o
   3   9   0       38.97       40.92      4.78 o
   4   9   0       14.30        8.76      6.83 o
   5   9   0       53.83       36.79      5.54 o
   6   9   0      119.95      115.53      8.70 o
   7   9   0       42.12       45.95      5.58 o
   8   9   0       47.14       40.52     13.32 o
   9   9   0        5.45       45.12      8.77 o
  10   9   0      176.40      195.27     13.60 o
  11   9   0       28.99       11.41      9.73 o
   0  10   0      172.98      186.80     22.82 o
   1  10   0        2.63        2.04      4.49 o
   2  10   0        1.37        9.79      3.74 o
   3  10   0      229.44      227.85     15.78 o
   4  10   0      236.66      258.49      8.03 o
   5  10   0      132.96      132.94     20.03 o
   6  10   0       82.69       67.19     10.18 o
   7  10   0      139.24      153.15     21.16 o
   8  10   0       21.61       39.22     18.31 o
   9  10   0        0.02       27.91     30.19 o
   1  11   0       49.53       60.37      7.49 o
   2  11   0      168.17      179.38     13.53 o
   3  11   0      152.39      141.88     18.51 o
   4  11   0       20.97       41.91      9.64 o
   5  11   0       76.69       95.36     17.83 o
   6  11   0      175.99      146.44     15.47 o
   7  11   0       60.51       61.27      9.11 o
   8  11   0        0.88        0.38     14.60 o
   0  12   0       35.02       38.61     13.70 o
   1  12   0       28.34       11.18     38.61 o
   2  12   0        9.00       32.56     22.54 o
   3  12   0       89.16      107.71     14.20 o
   4  12   0       77.86      102.60     28.58 o
   5  12   0        3.97       -6.54      8.66 o
 -15   1   1      267.90      276.54     37.59 o
 -14   1   1      211.16      235.57     29.93 o
 -13   1   1        6.54        3.40     10.72 o
 -12   1   1      552.79      533.26     11.75 o
 -11   1   1     1044.66     1084.34     29.23 o
 -10   1   1      196.37      165.04     13.99 o
  -9   1   1     1345.48     1309.07     34.43 o
  -8   1   1     3854.99     3945.55     54.28 o
  -7   1   1     1051.97     1022.53     21.51 o
  -6   1   1      269.54      275.68      4.12 o
  -5   1   1     4029.53     4130.97     39.04 o
  -4   1   1      174.45      186.52      5.84 o
  -3   1   1       48.05      186.76      9.79 o
  -2   1   1     2887.95     2807.00     64.73 o
  -1   1   1      460.30       92.12     89.75 o
   1   1   1      110.95        5.53      2.23 o
   2   1   1      300.48      278.57      5.53 o
   3   1   1      859.25      836.48     24.11 o
   4   1   1     8349.04     8544.27     67.95 o
   5   1   1       93.78       87.03      3.91 o
   6   1   1       40.20       39.17      3.11 o
   7   1   1     2321.31     2208.10     34.65 o
   8   1   1        0.15        0.91      2.45 o
   9   1   1      394.60      364.58     12.77 o
  10   1   1      462.84      397.36     22.83 o
  11   1   1       32.89       28.67      6.50 o
  12   1   1      200.01      184.62      7.85 o
  13   1   1        0.56        4.99      6.16 o
  14   1   1        8.89        0.41     13.74 o
  15   1   1      118.38      112.25     15.60 o
 -15   2   1       16.61       30.72     16.74 o
 -14   2   1       25.16       21.04      5.76 o
 -13   2   1        1.12       -4.18      6.79 o
 -12   2   1       12.65       19.91      6.96 o
 -11   2   1      297.99      292.34     23.37 o
 -10   2   1      235.36      181.48     24.50 o
  -9   2   1       18.96       23.71      4.10 o
  -8   2   1      220.08      197.50     23.63 o
  -7   2   1       57.80       72.72      2.34 o
  -6   2   1       85.29       94.03      3.74 o
  -5   2   1     1430.13     1436.81     13.98 o
  -4   2   1     1119.06     1084.89     11.60 o
  -3   2   1     2390.47     2387.27     25.87 o
  -2   2   1    10264.38     9963.44    104.18 o
  -1   2   1      356.27      390.98      7.91 o
   0   2   1       92.63       81.85      6.50 o
   1   2   1       86.56      141.63      7.65 o
   2   2   1       21.65       17.67      1.50 o
   3   2   1     2233.70     2306.63     21.44 o
   4   2   1      267.52      254.49     12.63 o
   5   2   1      276.59      225.26      9.56 o
   6   2   1     1279.95     1240.35     12.81 o
   7   2   1        1.42       -2.05      2.01 o
   8   2   1      105.64      101.29      4.36 o
   9   2   1     1473.73     1456.90     22.24 o
  10   2   1      128.90      133.84     12.48 o
  11   2   1      191.11      178.53     24.16 o
  12   2   1      168.34      149.50     19.49 o
  13   2   1       40.49       74.40     20.35 o
  14   2   1       13.86       19.61      7.51 o
  15   2   1       21.41       51.27     12.51 o
 -15   3   1       11.93       28.67     15.86 o
 -14   3   1        2.28       -8.22      5.78 o
 -13   3   1       13.71        5.68      5.30 o
 -12   3   1       74.71       90.72     15.33 o
 -11   3   1       40.35       39.68      7.77 o
 -10   3   1      154.12      150.37     14.70 o
  -9   3   1       40.59       26.40      3.34 o
  -8   3   1        6.95        6.31      2.83 o
  -7   3   1      509.51      537.26     19.01 o
  -6   3   1       52.77       46.01      5.13 o
  -5   3   1      155.54      148.79      5.83 o
  -4   3   1       29.50       34.36      6.37 o
  -3   3   1     1098.29     1078.06     11.46 o
  -2   3   1      152.72      161.07      2.56 o
  -1   3   1     1972.40     2009.42     18.39 o
   0   3   1      259.21      267.45      7.57 o
   1   3   1      200.94      183.94      7.80 o
   2   3   1     1082.68     1049.44     15.93 o
   3   3   1     2233.53     2249.05     23.38 o
   4   3   1      590.90      610.92     24.69 o
   5   3   1     1761.92     1787.45     17.85 o
   6   3   1       54.94       54.78      2.60 o
   7   3   1      225.00      187.57      8.57 o
   8   3   1      272.74      282.46     15.28 o
   9   3   1       88.17       74.77      7.95 o
  10   3   1        0.23        5.81      3.69 o
  11   3   1      122.23      120.84     11.05 o
  12   3   1        1.41        5.21      6.65 o
  13   3   1       46.85       21.93      7.18 o
  14   3   1       55.36       60.17      7.90 o
 -15   4   1        1.22       13.89     17.01 o
 -14   4   1       21.76       41.07      7.87 o
 -13   4   1       54.26       45.45      6.49 o
 -12   4   1        0.01       -0.07      4.47 o
 -11   4   1      140.67      131.21     16.01 o
 -10   4   1       78.11       56.61      5.27 o
  -9   4   1      516.05      490.51     26.75 o
  -8   4   1       50.72       43.24      3.73 o
  -7   4   1       13.95       15.78      6.46 o
  -6   4   1      480.24      419.40     13.13 o
  -5   4   1     1579.45     1673.09     21.29 o
  -4   4   1      994.02      974.10     13.38 o
  -3   4   1      166.39      195.41      8.56 o
  -2   4   1     4758.89     5007.96     46.09 o
  -1   4   1      153.27      158.89     11.53 o
   0   4   1      814.87      813.74      8.62 o
   1   4   1     1343.26     1390.68     16.38 o
   2   4   1      335.74      340.21      4.68 o
   3   4   1     1061.95     1069.41     16.65 o
   4   4   1       11.80       23.15      4.19 o
   5   4   1      275.24      263.71      9.44 o
   6   4   1      175.95      159.37      4.35 o
   7   4   1      595.37      600.23     22.53 o
   8   4   1      384.16      392.16     13.80 o
   9   4   1        1.25        2.69      7.81 o
  10   4   1      586.70      571.28     28.74 o
  11   4   1      333.24      321.39     23.66 o
  12   4   1      137.09      153.95     16.83 o
  13   4   1      185.05      212.17     13.24 o
  14   4   1       95.64       46.31     16.03 o
 -14   5   1       13.79       26.82     11.73 o
 -13   5   1        2.95       24.17      6.88 o
 -12   5   1      111.08       95.16      6.66 o
 -11   5   1        0.56       13.04      7.91 o
 -10   5   1       76.73       67.92      6.07 o
  -9   5   1      314.46      343.41     17.62 o
  -8   5   1        8.63       15.92      7.80 o
  -7   5   1      386.64      392.20     14.53 o
  -6   5   1       69.27       61.24      3.69 o
  -5   5   1        5.69       12.56      6.24 o
  -4   5   1     1149.66     1117.52     16.65 o
  -3   5   1      435.31      480.46     10.96 o
  -2   5   1     2653.13     2717.34     74.11 o
  -1   5   1      381.44      402.97     13.02 o
   0   5   1        0.05       11.64      4.77 o
   1   5   1     1784.63     1867.50     18.91 o
   2   5   1     1621.87     1747.73     20.77 o
   3   5   1      378.54      399.84     15.63 o
   4   5   1     1238.27     1161.16     58.34 o
   5   5   1       19.36       18.82      9.55 o
   6   5   1      258.76      248.78     10.90 o
   7   5   1       91.89       89.54     18.83 o
   8   5   1      996.19      956.33     27.40 o
   9   5   1       67.13       80.85     16.59 o
  10   5   1       63.22       73.84     13.73 o
  11   5   1       87.38       89.10     17.16 o
  12   5   1      191.81      228.24     11.02 o
  13   5   1       41.88       64.90     14.82 o
  14   5   1        2.02       -6.26      6.07 o
 -14   6   1       43.83       31.82     13.70 o
 -13   6   1       56.49       65.14     21.38 o
 -12   6   1      200.61      187.82     10.73 o
 -11   6   1       34.31       52.38     14.95 o
 -10   6   1       62.26       35.41     18.26 o
  -9   6   1      171.91      197.53     21.10 o
  -8   6   1      807.18      815.87     35.70 o
  -7   6   1      449.87      427.69     17.90 o
  -6   6   1      898.50      905.59     35.33 o
  -5   6   1      238.22      219.36     12.15 o
  -4   6   1      281.56      244.55      4.86 o
  -3   6   1      176.96      173.35     15.43 o
  -2   6   1      187.09      166.72      5.37 o
  -1   6   1        7.41       14.86      3.32 o
   0   6   1      650.33      600.20     16.69 o
   1   6   1       22.32       34.91      4.37 o
   2   6   1       44.14       41.34      5.33 o
   3   6   1       67.35       70.24      6.40 o
   4   6   1        0.07        8.60      3.65 o
   5   6   1       35.35       49.42      8.34 o
   6   6   1      763.29      783.59     34.86 o
   7   6   1      165.68      154.20      9.12 o
   8   6   1       48.84       55.15      6.78 o
   9   6   1      720.14      720.62     21.87 o
  10   6   1       31.09       41.43      8.18 o
  11   6   1       69.33      114.85     15.48 o
  12   6   1      160.28      194.55     29.81 o
  13   6   1       30.53       45.89      7.59 o
 -13   7   1       71.20      103.34     22.60 o
 -12   7   1        1.31       -9.71      6.47 o
 -11   7   1       71.09       84.14     11.55 o
 -10   7   1       52.13       67.04     28.31 o
  -9   7   1        6.71       19.14     12.24 o
  -8   7   1       47.93       40.25     12.58 o
  -7   7   1      166.10      167.05      9.38 o
  -6   7   1      161.44      151.55     13.53 o
  -5   7   1      524.65      490.95      7.14 o
  -4   7   1        2.79        9.13      4.80 o
  -3   7   1      481.72      466.12     14.51 o
  -2   7   1       38.04       43.66      2.82 o
  -1   7   1        7.52       13.46      3.27 o
   0   7   1       10.54       17.46      3.81 o
   1   7   1       75.98       73.91      3.66 o
   2   7   1      140.34      135.29      6.23 o
   3   7   1        6.97       12.25      2.17 o
   4   7   1      199.68      203.64     12.26 o
   5   7   1      624.30      638.14     19.50 o
   6   7   1       80.08       87.20      8.74 o
   7   7   1      528.29      492.51     31.48 o
   8   7   1       77.42       99.47      7.13 o
   9   7   1       16.02       34.56     14.62 o
  10   7   1        8.00       14.11      5.96 o
  11   7   1      133.23      183.20     20.27 o
  12   7   1        3.54       19.67     15.33 o
 -12   8   1       88.93       72.45     18.75 o
 -11   8   1        7.49        8.10     10.84 o
 -10   8   1       49.78       57.75     15.99 o
  -9   8   1      256.56      253.53     22.42 o
  -8   8   1       62.35       52.40      7.83 o
  -7   8   1       41.56       48.39     13.07 o
  -6   8   1       33.29       21.50      4.74 o
  -5   8   1      210.94      230.18      6.07 o
  -4   8   1      234.56      217.52     16.08 o
  -3   8   1      184.03      169.43      7.23 o
  -2   8   1      142.29      132.92      4.23 o
  -1   8   1      548.28      569.77     12.81 o
   0   8   1        0.76       16.49      2.81 o
   1   8   1      146.65      151.97      7.77 o
   2   8   1      134.40      108.71      5.70 o
   3   8   1        2.38       36.51      4.11 o
   4   8   1       83.97       86.00     11.17 o
   5   8   1       70.46       65.46      6.76 o
   6   8   1        0.89        1.86      2.16 o
   7   8   1        8.68       15.02     22.10 o
   8   8   1      195.59      134.70     12.66 o
   9   8   1       24.60       33.55      6.04 o
  10   8   1       20.06       44.74     17.23 o
  11   8   1       36.98       37.82      5.61 o
 -11   9   1        2.24       -3.26      6.13 o
 -10   9   1      125.63       96.27     17.09 o
  -9   9   1      103.95      148.59     39.62 o
  -8   9   1        4.28        2.41      7.22 o
  -7   9   1        4.77       19.49     16.50 o
  -6   9   1       86.70       94.87      5.70 o
  -5   9   1       37.46       70.45     17.63 o
  -4   9   1        2.07       -0.73      3.81 o
  -3   9   1        0.02       20.07      6.55 o
  -2   9   1        9.03        7.81     10.32 o
  -1   9   1       61.26       43.44      8.17 o
   0   9   1        4.00       -1.67      3.71 o
   1   9   1       16.60       -7.50     13.89 o
   2   9   1       39.23       37.08      8.31 o
   3   9   1       18.56       24.57      5.82 o
   4   9   1       33.34       41.53      8.41 o
   5   9   1      307.88      280.45     22.95 o
   6   9   1       25.21       23.19      6.69 o
   7   9   1       20.24       14.16      4.76 o
   8   9   1      177.92      185.84     20.05 o
   9   9   1        3.65       14.47     15.18 o
  10   9   1        3.17       10.84      4.99 o
 -10  10   1        1.16       -5.54      7.04 o
  -9  10   1       75.54       65.17     14.49 o
  -8  10   1       10.71        2.81     15.26 o
  -7  10   1       79.42       97.27      6.33 o
  -6  10   1      201.64      216.32     19.50 o
  -5  10   1       15.72       31.70     25.93 o
  -4  10   1       99.34       87.13      6.23 o
  -3  10   1       26.95       30.78      4.24 o
  -2  10   1      163.13      155.67     15.42 o
  -1  10   1       84.62       52.55     11.36 o
   0  10   1       30.79       29.91      7.13 o
   1  10   1      349.16      308.26     14.16 o
   2  10   1      132.56      139.38      6.15 o
   3  10   1      264.54      222.12      7.41 o
   4  10   1      273.20      265.25     23.33 o
   5  10   1      227.49      215.83     15.08 o
   6  10   1       75.72      110.31     14.90 o
   7  10   1      112.02      129.23     19.39 o
   8  10   1       63.29       95.76     22.24 o
   9  10   1        1.03        2.37      4.51 o
  -8  11   1       17.90       54.54     17.74 o
  -7  11   1        1.82       -0.79      7.82 o
  -6  11   1       11.73       11.96     13.45 o
  -5  11   1        4.69       11.84     10.16 o
  -4  11   1       30.47       77.50     17.18 o
  -3  11   1       46.37       77.69     13.46 o
  -2  11   1       84.79       97.59     13.97 o
  -1  11   1       86.20       78.10      9.82 o
   0  11   1        2.15       -0.63      8.31 o
   1  11   1      145.56      124.43     11.32 o
   2  11   1       28.70       62.30     15.31 o
   3  11   1       17.91       22.37     11.40 o
   4  11   1       72.87       72.48     14.62 o
   5  11   1       34.52       48.43     16.15 o
   6  11   1      110.40      154.56     22.09 o
   7  11   1       77.43       83.19     25.89 o
  -6  12   1       33.47      -16.63     12.72 o
  -5  12   1       55.99       67.43      8.52 o
  -4  12   1       16.13       30.02     18.45 o
  -3  12   1       57.83       72.55      7.94 o
  -2  12   1       14.39        3.67      6.82 o
  -1  12   1        8.88       25.66     17.31 o
   0  12   1       19.09       53.95     15.06 o
   1  12   1        0.58        0.87     11.80 o
   2  12   1        0.47       32.32      7.60 o
   3  12   1       40.27       94.23     14.42 o
   4  12   1        1.84       -9.68      6.46 o
   5  12   1        1.13       -4.43      7.48 o
 -16   0   2       36.04       42.59     12.55 o
 -15   0   2      903.48     1006.01     95.65 o
 -14   0   2      500.04      492.42     65.63 o
 -13   0   2      209.90      271.81     15.19 o
 -12   0   2      773.45      753.37     22.66 o
 -11   0   2       55.38       48.54      6.83 o
 -10   0   2      372.04      383.37     11.80 o
  -9   0   2      218.05      203.15     18.27 o
  -8   0   2       60.30       57.75      6.53 o
  -7   0   2     6545.54     6330.06     86.37 o
  -6   0   2     3914.72     4290.90     54.13 o
  -5   0   2     1175.87     1401.42     20.33 o
  -4   0   2    37191.26    38444.41    911.36 o
  -3   0   2    10211.38    10901.90    215.92 o
   2   0   2      116.68      170.88      7.16 o
   3   0   2      860.26      944.21     11.97 o
   4   0   2     5544.79     5845.51     87.88 o
   5   0   2      534.67      426.74     23.22 o
   6   0   2       89.00      107.87      4.95 o
   7   0   2       35.84       32.30      7.22 o
   8   0   2     3797.96     3812.92     67.02 o
   9   0   2       37.04       35.75     11.11 o
  10   0   2     1899.38     1917.59    126.52 o
  11   0   2     1903.76     1944.91     39.72 o
  12   0   2      379.34      416.08     13.44 o
  13   0   2      197.78      220.92     14.82 o
  14   0   2      367.16      356.70     28.83 o
 -16   1   2       27.94       18.86     30.85 o
 -15   1   2       36.91       38.54     10.21 o
 -14   1   2       39.95       60.13      7.22 o
 -13   1   2        6.55       -4.81      8.71 o
 -12   1   2        0.50       -3.85      4.03 o
 -11   1   2       44.23       52.29      9.70 o
 -10   1   2      478.78      488.60      8.80 o
  -9   1   2      466.50      448.18      6.84 o
  -8   1   2     5875.51     6211.46     62.57 o
  -7   1   2       29.58       48.72      3.90 o
  -6   1   2      445.43      461.62     13.41 o
  -5   1   2     5429.21     5307.23     49.01 o
  -4   1   2     1108.02     1104.91     11.23 o
  -3   1   2    30988.66    32905.05    421.42 o
  -2   1   2     1269.46     1165.04     25.26 o
   0   1   2     3091.57     3177.57     74.03 o
   1   1   2     2245.24     1323.66    673.28 o
   2   1   2        6.40       10.49      2.20 o
   3   1   2     9308.46     9253.13     80.57 o
   4   1   2       20.00       32.49      2.99 o
   5   1   2      392.45      412.37      9.93 o
   6   1   2     5332.09     5523.69     57.39 o
   7   1   2      593.75      613.49     16.30 o
   8   1   2      667.23      690.25     18.43 o
   9   1   2        1.37       -0.03      4.00 o
  10   1   2      611.54      611.88     15.20 o
  11   1   2      389.98      449.91     26.16 o
  12   1   2       33.76       41.34     10.24 o
  13   1   2       24.18       17.39      5.42 o
  14   1   2       74.28      106.85     16.65 o
 -15   2   2        0.98       12.45      6.26 o
 -14   2   2       21.28       33.67      4.68 o
 -13   2   2       25.34       30.82      8.06 o
 -12   2   2       12.92       11.86      6.01 o
 -11   2   2     1221.70     1244.53     34.85 o
 -10   2   2      228.11      217.64     14.65 o
  -9   2   2      287.07      312.81      6.40 o
  -8   2   2     2025.23     1947.97     30.79 o
  -7   2   2      123.16       94.30      6.74 o
  -6   2   2     2188.44     2211.46     23.29 o
  -5   2   2      229.45      263.43      6.19 o
  -4   2   2      491.61      517.00      5.76 o
  -3   2   2     2741.49     2636.96     23.64 o
  -2   2   2     8858.14     8880.54     68.69 o
  -1   2   2     1638.58     1692.25     18.35 o
   0   2   2     3797.76     3843.26     42.14 o
   1   2   2    12758.32    12618.11    126.76 o
   2   2   2      910.16      982.38     11.62 o
   3   2   2      369.98      388.71     14.54 o
   4   2   2     3681.84     3755.23     34.80 o
   5   2   2      161.88      183.03      7.05 o
   6   2   2      513.34      500.90      9.93 o
   7   2   2     2656.15     2717.50     34.35 o
   8   2   2      134.52      120.78     12.66 o
   9   2   2      962.35      943.07     39.23 o
  10   2   2       60.34       63.63     13.63 o
  11   2   2       25.23       34.90     12.25 o
  12   2   2        5.13       12.68      5.79 o
  13   2   2       22.02       19.96      6.55 o
  14   2   2       59.67      117.93     15.90 o
 -15   3   2        6.99       10.66      9.36 o
 -14   3   2       18.57       10.91      5.45 o
 -13   3   2       14.50        9.51     36.20 o
 -12   3   2        0.39       -5.77      6.23 o
 -11   3   2      278.07      292.57     14.28 o
 -10   3   2      111.52       95.13      4.94 o
  -9   3   2     1112.91     1077.02     30.68 o
  -8   3   2        6.28        9.31      7.02 o
  -7   3   2       82.19       77.74      4.81 o
  -6   3   2     3744.54     3573.77     32.58 o
  -5   3   2      244.32      211.14     10.86 o
  -4   3   2     1664.15     1549.07     14.89 o
  -3   3   2    11556.48    11469.21    102.28 o
  -2   3   2        0.89        1.09      1.59 o
  -1   3   2    10492.61    10405.16     83.98 o
   0   3   2      904.07      936.11      9.79 o
   1   3   2     6552.20     6857.12     67.18 o
   2   3   2     5253.77     5047.60     54.61 o
   3   3   2      153.43      160.65      3.02 o
   4   3   2     2046.23     1932.25     30.51 o
   5   3   2      601.95      543.54      6.54 o
   6   3   2       55.71       53.65      2.61 o
   7   3   2     1163.12     1090.97     20.82 o
   8   3   2        5.91        5.17      2.96 o
   9   3   2       46.29       35.09      6.39 o
  10   3   2      106.24      100.79      4.66 o
  11   3   2      174.99      166.65     19.74 o
  12   3   2      147.36      154.68      7.45 o
  13   3   2        0.01       -2.80      4.08 o
  14   3   2      162.07      164.19     12.60 o
 -15   4   2        3.56       -0.59      6.15 o
 -14   4   2       15.66       18.76     11.69 o
 -13   4   2        9.33       28.71     20.44 o
 -12   4   2       36.63       41.11      5.68 o
 -11   4   2      323.64      308.35     17.38 o
 -10   4   2      593.61      635.29     32.74 o
  -9   4   2      143.89      136.89      6.95 o
  -8   4   2     2029.77     2003.07     67.15 o
  -7   4   2     2546.73     2620.86     28.36 o
  -6   4   2      119.02       94.25      2.66 o
  -5   4   2     2676.74     2845.75     27.16 o
  -4   4   2     2182.69     2176.26     27.74 o
  -3   4   2        4.94        6.79      1.54 o
  -2   4   2     5507.84     6171.48     54.26 o
  -1   4   2     3055.22     3328.14     30.49 o
   0   4   2      230.57      297.20      7.34 o
   1   4   2      129.11      175.05      3.22 o
   2   4   2      195.90      161.68      3.66 o
   3   4   2      555.47      549.15      7.38 o
   4   4   2       39.61       26.05      2.35 o
   5   4   2      140.14      117.49      3.36 o
   6   4   2      772.58      774.56     14.43 o
   7   4   2       33.56       42.32      4.39 o
   8   4   2      680.09      681.65     11.77 o
   9   4   2      739.55      764.37     18.27 o
  10   4   2       47.62       38.30      7.67 o
  11   4   2       14.44       21.39      8.77 o
  12   4   2      115.81      133.68     17.90 o
  13   4   2       51.60       52.34      7.85 o
  14   4   2       40.05       34.93     24.20 o
 -14   5   2      118.40      159.87     24.67 o
 -13   5   2       46.55       48.03     13.11 o
 -12   5   2      110.53       85.47     16.51 o
 -11   5   2       41.51       61.15     12.94 o
 -10   5   2       96.50       97.13     10.10 o
  -9   5   2        2.19       21.04     11.58 o
  -8   5   2      630.12      571.47     21.01 o
  -7   5   2      615.81      593.52     10.65 o
  -6   5   2       18.52       30.84      2.02 o
  -5   5   2     5563.40     5689.74    167.24 o
  -4   5   2      966.02      975.17     17.98 o
  -3   5   2      207.24      231.61      7.27 o
  -2   5   2    13443.52    14289.28    132.25 o
  -1   5   2     3395.16     3823.53     35.23 o
   0   5   2     1761.83     1765.98     24.86 o
   1   5   2     1449.29     1515.59     16.70 o
   2   5   2     2051.98     2307.07     41.69 o
   3   5   2     2037.14     1970.68     29.17 o
   4   5   2        0.11        4.66      3.57 o
   5   5   2      377.64      439.60     13.29 o
   6   5   2     1331.95     1341.91     30.09 o
   7   5   2      437.39      459.03      9.99 o
   8   5   2      170.50      134.00      7.08 o
   9   5   2      415.17      344.01     14.12 o
  10   5   2       32.26       42.86     13.44 o
  11   5   2       30.03       45.93     16.02 o
  12   5   2       23.37       40.89     10.95 o
  13   5   2        0.75       21.65     16.31 o
 -14   6   2       21.74       17.14     13.63 o
 -13   6   2       76.85      115.29     30.89 o
 -12   6   2      180.64      201.95     28.61 o
 -11   6   2       16.59       14.90     13.60 o
 -10   6   2      227.16      208.06     44.05 o
  -9   6   2      142.42      149.79     14.12 o
  -8   6   2       48.53       41.29      7.47 o
  -7   6   2     1042.89      997.80     19.48 o
  -6   6   2       22.52       40.38      7.29 o
  -5   6   2       74.13       61.99      2.64 o
  -4   6   2      567.34      535.02     22.47 o
  -3   6   2      125.20      114.96      5.22 o
  -2   6   2       36.98       53.76      1.99 o
  -1   6   2      192.02      188.64      3.88 o
   0   6   2      307.05      260.31      8.51 o
   1   6   2      215.14      180.37      3.56 o
   2   6   2      446.42      437.51      7.10 o
   3   6   2      121.27      116.03     13.92 o
   4   6   2       47.98       44.09      6.04 o
   5   6   2      488.46      478.57     10.51 o
   6   6   2      126.28      124.74      8.29 o
   7   6   2      848.46      885.28     18.29 o
   8   6   2      273.14      226.92     18.67 o
   9   6   2      398.55      388.26     15.49 o
  10   6   2      182.50      200.10     17.62 o
  11   6   2       54.59       69.15     10.29 o
  12   6   2      475.83      523.76     28.37 o
  13   6   2       60.81       92.33     17.64 o
 -13   7   2       49.01       72.42     10.99 o
 -12   7   2       45.57       58.13      7.92 o
 -11   7   2       20.01       18.69     13.79 o
 -10   7   2        4.39        9.81      7.31 o
  -9   7   2      124.98      126.61     10.35 o
  -8   7   2      169.90      180.98     26.55 o
  -7   7   2       36.33       26.48      3.70 o
  -6   7   2      245.43      217.63     25.33 o
  -5   7   2        4.49        1.97      4.90 o
  -4   7   2      586.80      597.24     20.75 o
  -3   7   2        3.22        0.60      3.56 o
  -2   7   2       29.48       19.56      4.88 o
  -1   7   2      586.05      588.32     17.48 o
   0   7   2        0.12       -2.82      3.42 o
   1   7   2       66.13       66.50      4.29 o
   2   7   2      460.66      455.89      9.09 o
   3   7   2        1.71       10.53      8.62 o
   4   7   2      812.61      755.24     32.07 o
   5   7   2      189.75      162.64     18.99 o
   6   7   2       78.90       61.20      6.58 o
   7   7   2      934.34      847.90     61.82 o
   8   7   2       59.30      100.97     14.04 o
   9   7   2       14.08       21.21      7.66 o
  10   7   2      151.87      166.19     14.78 o
  11   7   2      206.05      238.55     22.01 o
  12   7   2       39.55       28.15     10.18 o
 -12   8   2       33.95       40.25      8.73 o
 -11   8   2       82.27       93.72     14.49 o
 -10   8   2        5.83       14.68      8.06 o
  -9   8   2       62.21       56.27      6.75 o
  -8   8   2      147.64      184.43      7.99 o
  -7   8   2      105.86       72.71      8.61 o
  -6   8   2       26.72       35.68      7.29 o
  -5   8   2      176.41      192.06     11.06 o
  -4   8   2      173.28      179.78     25.18 o
  -3   8   2      250.18      266.77     14.86 o
  -2   8   2       95.79       89.07      6.21 o
  -1   8   2       11.70       18.59      8.49 o
   0   8   2      424.45      390.56     22.39 o
   1   8   2      502.76      528.33     29.27 o
   2   8   2        3.43       -1.08      6.33 o
   3   8   2       34.68       37.41      6.91 o
   4   8   2      110.93      122.04     22.81 o
   5   8   2      139.54      118.02     18.66 o
   6   8   2      198.86      197.50      6.34 o
   7   8   2      160.44      183.46     18.37 o
   8   8   2        6.73       65.54     24.59 o
   9   8   2      297.18      271.58     22.08 o
  10   8   2       99.00       79.86     21.27 o
  11   8   2       22.49       26.57      6.80 o
 -11   9   2       21.75       53.20      9.09 o
 -10   9   2       26.66       62.04     10.44 o
  -9   9   2        2.32       12.00     15.28 o
  -8   9   2       16.02       20.62      5.58 o
  -7   9   2       37.36       27.10      8.97 o
  -6   9   2       78.59       98.53      5.66 o
  -5   9   2      386.81      342.35     29.35 o
  -4   9   2      559.94      507.25     34.33 o
  -3   9   2        7.99       16.47      3.57 o
  -2   9   2      244.08      192.03     14.72 o
  -1   9   2      703.80      676.41     17.33 o
   0   9   2        0.57        1.62     10.16 o
   1   9   2      227.20      220.52     16.44 o
   2   9   2      243.57      249.79     33.36 o
   3   9   2        1.24       -4.93      3.29 o
   4   9   2       66.23       55.59      6.93 o
   5   9   2        4.01        9.79      5.28 o
   6   9   2        7.73        4.79      6.37 o
   7   9   2      104.50      105.03     17.89 o
   8   9   2       49.15       52.81      5.87 o
   9   9   2        0.22       21.15      9.36 o
  10   9   2      144.66      150.22     10.10 o
 -10  10   2       25.75       11.83     10.22 o
  -9  10   2       25.89       23.15      4.90 o
  -8  10   2        7.37       24.34      9.43 o
  -7  10   2       41.53       51.19      7.72 o
  -6  10   2        1.18       31.93     10.58 o
  -5  10   2        2.92        5.92      7.51 o
  -4  10   2       61.53      111.52     24.92 o
  -3  10   2       76.97       75.02      8.75 o
  -2  10   2      152.44      160.51      5.81 o
  -1  10   2        5.59       -1.83      7.28 o
   0  10   2      302.30      291.02     30.78 o
   1  10   2      367.61      332.74     23.22 o
   2  10   2       31.14       38.20     11.39 o
   3  10   2      253.04      263.56     14.52 o
   4  10   2      485.14      536.30     68.09 o
   5  10   2      360.00      381.62     30.89 o
   6  10   2        2.68        5.67      7.01 o
   7  10   2       29.47       31.75     17.92 o
   8  10   2       21.50        9.51     12.80 o
   9  10   2       11.84       47.13     16.70 o
  -8  11   2       29.94       56.20      9.00 o
  -7  11   2       50.16       56.82     18.39 o
  -6  11   2      121.12      104.78      9.65 o
  -5  11   2      241.10      233.83     41.89 o
  -4  11   2       10.92       24.49      8.73 o
  -3  11   2        5.88       13.22     16.46 o
  -2  11   2      117.36      142.63      8.81 o
  -1  11   2       31.90       49.46     11.68 o
   0  11   2       58.27       78.69     15.90 o
   1  11   2       38.34       76.40     23.97 o
   2  11   2        4.31       20.27     11.48 o
   3  11   2       41.97       80.44     21.16 o
   4  11   2       19.62       18.68     14.75 o
   5  11   2       81.42      114.55      8.61 o
   6  11   2        1.86       21.45      7.39 o
   7  11   2       14.01       29.47     16.74 o
  -6  12   2       17.26       46.10     15.94 o
  -5  12   2       22.01       10.35     12.03 o
  -4  12   2       74.03       64.52     12.47 o
  -3  12   2       80.44       88.12     15.80 o
  -2  12   2        0.16       19.65     10.38 o
  -1  12   2       15.47       34.16     30.37 o
   0  12   2        4.73       49.40      8.53 o
   1  12   2       15.35       26.05     11.64 o
   2  12   2        9.52       18.67      9.54 o
   3  12   2        0.33       22.23     12.54 o
   4  12   2      112.58      126.89     14.39 o
   5  12   2      133.35      108.88     24.06 o
 -16   1   3       29.01       43.15     15.37 o
 -15   1   3        1.68       11.52     12.85 o
 -14   1   3      132.17      133.10     20.66 o
 -13   1   3       93.88       83.77      5.73 o
 -12   1   3        1.33       -1.42      7.07 o
 -11   1   3      536.40      493.10     18.30 o
 -10   1   3       25.87       19.52      4.31 o
  -9   1   3       10.11        7.48      4.63 o
  -8   1   3     1750.68     1767.20     41.89 o
  -7   1   3      205.06      162.33      7.53 o
  -6   1   3     2415.36     2465.15     21.61 o
  -5   1   3     2603.40     2654.74     22.84 o
  -4   1   3     2372.56     2372.50     20.92 o
  -3   1   3     5939.36     5929.16     43.79 o
  -2   1   3     1074.40     1063.97     10.26 o
  -1   1   3      144.90      168.09      5.63 o
   0   1   3     1999.97     1957.78     35.27 o
   1   1   3     1570.02     1571.40     22.51 o
   2   1   3      182.86      168.01      3.41 o
   3   1   3        2.38        6.17      2.49 o
   4   1   3     3440.21     3535.64     44.08 o
   5   1   3      810.09      730.87     29.99 o
   6   1   3      502.69      473.44     14.95 o
   7   1   3      609.57      590.99     18.38 o
   8   1   3      855.92      832.34     21.21 o
   9   1   3      177.20      179.67     12.58 o
  10   1   3      402.63      400.90     20.58 o
  11   1   3      565.60      541.65     47.92 o
  12   1   3       95.31       97.48      9.44 o
  13   1   3       14.22       17.71     13.46 o
  14   1   3      196.08      152.48     11.91 o
 -16   2   3        1.23        4.90      4.59 o
 -15   2   3        8.21       14.26     19.06 o
 -14   2   3        1.49       -3.54      9.80 o
 -13   2   3       82.28       84.37     24.82 o
 -12   2   3      236.84      290.44      9.98 o
 -11   2   3       19.63       29.40      9.35 o
 -10   2   3        9.84       14.29      6.96 o
  -9   2   3      437.82      418.06      9.94 o
  -8   2   3      161.51      181.52      5.39 o
  -7   2   3      157.76      138.26      4.48 o
  -6   2   3        8.56        7.91      1.21 o
  -5   2   3     3023.05     2984.84     36.69 o
  -4   2   3     6075.88     6126.51     53.67 o
  -3   2   3     2385.73     2335.54     19.63 o
  -2   2   3      807.62      765.70      8.29 o
  -1   2   3       51.95       39.81      5.01 o
   0   2   3       26.79       26.96      1.79 o
   1   2   3      118.81      107.50      3.16 o
   2   2   3       59.50       66.31      2.42 o
   3   2   3     1694.98     1611.29     17.40 o
   4   2   3       15.20       18.92      2.85 o
   5   2   3        1.91        6.31      3.98 o
   6   2   3       71.14       55.66      4.92 o
   7   2   3       42.01       50.94      7.51 o
   8   2   3      109.96       81.92      7.11 o
   9   2   3      112.01      105.94      8.65 o
  10   2   3      130.08      140.19      6.89 o
  11   2   3       58.95       39.09      5.70 o
  12   2   3       35.71       35.81      8.96 o
  13   2   3       40.13       33.23      8.15 o
  14   2   3        8.88      -10.83     16.42 o
 -15   3   3        0.08      -10.10      6.74 o
 -14   3   3        0.42        7.20      8.87 o
 -13   3   3      291.45      291.34     21.86 o
 -12   3   3       88.14       84.65     13.46 o
 -11   3   3       34.80       38.30      5.13 o
 -10   3   3     1136.90     1120.89     39.50 o
  -9   3   3      227.78      195.66      6.16 o
  -8   3   3        7.77        5.41      3.55 o
  -7   3   3      916.35      867.05     15.65 o
  -6   3   3     1899.66     1785.63     18.43 o
  -5   3   3      129.68      149.68      3.15 o
  -4   3   3       55.08       65.91      6.60 o
  -3   3   3     3613.42     3530.95     35.35 o
  -2   3   3       15.86       14.59      2.73 o
  -1   3   3      637.03      591.21     15.88 o
   0   3   3     1452.21     1398.15     13.83 o
   1   3   3     1055.14      986.96     15.52 o
   2   3   3     2581.07     2520.43     23.73 o
   3   3   3      181.49      181.64      5.15 o
   4   3   3      654.59      644.67      8.56 o
   5   3   3      330.94      348.02      5.22 o
   6   3   3       20.97       26.48      2.66 o
   7   3   3       76.39       52.28      2.94 o
   8   3   3       32.39       19.31      2.52 o
   9   3   3       34.87       31.90      2.57 o
  10   3   3        2.81        7.84      6.00 o
  11   3   3       30.65       53.36      6.49 o
  12   3   3       17.08       17.87      4.20 o
  13   3   3      134.83      115.32     10.28 o
  14   3   3        0.31       -4.11     12.69 o
 -15   4   3       47.87       42.16      9.21 o
 -14   4   3      224.65      237.28     11.65 o
 -13   4   3      114.78      130.87     10.16 o
 -12   4   3       15.86       37.75      7.16 o
 -11   4   3      163.45      170.24      8.85 o
 -10   4   3      643.49      630.83     24.88 o
  -9   4   3        3.63       15.65      5.18 o
  -8   4   3       45.44       45.62      7.17 o
  -7   4   3      552.00      496.55     15.99 o
  -6   4   3      571.87      615.75     16.41 o
  -5   4   3     1930.60     1957.29     19.71 o
  -4   4   3     3157.83     3204.77     30.63 o
  -3   4   3       47.91       30.68      5.08 o
  -2   4   3      764.82      836.45     11.15 o
  -1   4   3     1224.79     1289.06     13.88 o
   0   4   3      362.49      355.23     16.44 o
   1   4   3      310.73      293.38      9.40 o
   2   4   3      174.54      163.48      7.57 o
   3   4   3     2005.41     1908.56     20.49 o
   4   4   3      691.75      625.39     15.28 o
   5   4   3      417.71      395.64      7.43 o
   6   4   3      701.01      728.99     18.50 o
   7   4   3      105.93       86.78      7.28 o
   8   4   3       66.90       71.14      8.98 o
   9   4   3      114.36      101.71     15.39 o
  10   4   3        1.46        1.91      6.53 o
  11   4   3        2.46        3.57      7.80 o
  12   4   3       42.41       40.55      6.72 o
  13   4   3        8.23        2.71      5.40 o
 -15   5   3        1.30      -10.32      6.88 o
 -14   5   3       85.74       54.15      6.40 o
 -13   5   3       35.70       35.27      8.52 o
 -12   5   3       54.24       42.45      8.97 o
 -11   5   3      209.71      232.98     11.54 o
 -10   5   3        0.11       19.36     18.98 o
  -9   5   3        9.50        1.85     11.77 o
  -8   5   3      404.08      403.61     17.41 o
  -7   5   3       13.34       18.13      2.79 o
  -6   5   3       79.75       84.89      5.03 o
  -5   5   3      906.86      922.83     25.59 o
  -4   5   3      687.65      649.99     11.18 o
  -3   5   3      571.78      568.02      8.22 o
  -2   5   3      137.76      156.97      3.38 o
  -1   5   3      654.54      621.24      6.97 o
   0   5   3      904.62      908.80     15.92 o
   1   5   3      185.54      191.84     13.31 o
   2   5   3      113.25      111.82      2.83 o
   3   5   3     1028.60      952.46     18.93 o
   4   5   3      981.34     1013.45     26.70 o
   5   5   3       33.73       29.22      9.09 o
   6   5   3      260.98      240.24      6.04 o
   7   5   3     1057.93     1046.52     16.54 o
   8   5   3       48.22       41.63      3.94 o
   9   5   3        2.33       10.85      7.95 o
  10   5   3       24.61       36.72      6.88 o
  11   5   3      111.18      113.21      8.78 o
  12   5   3      279.86      273.94     23.55 o
  13   5   3       30.80       18.49     27.10 o
 -14   6   3       39.96       28.23     13.79 o
 -13   6   3      356.64      361.52     23.59 o
 -12   6   3        4.47        5.12      5.41 o
 -11   6   3      202.27      207.36     13.73 o
 -10   6   3      570.75      577.76     26.97 o
  -9   6   3       45.36       41.01     11.14 o
  -8   6   3       34.14       26.47      2.50 o
  -7   6   3      244.54      293.06     10.90 o
  -6   6   3      408.76      395.94     13.09 o
  -5   6   3       92.27       88.67      4.62 o
  -4   6   3       32.80       22.83      4.08 o
  -3   6   3       53.42       55.17      5.94 o
  -2   6   3       65.77       68.55      4.14 o
  -1   6   3       44.45       38.67      3.93 o
   0   6   3      574.86      539.14     10.77 o
   1   6   3        0.13        3.13      2.93 o
   2   6   3     2280.14     2152.66     40.89 o
   3   6   3      115.43      100.82     10.22 o
   4   6   3     1421.37     1338.11     47.67 o
   5   6   3     1250.34     1275.07     91.29 o
   6   6   3       85.52       79.17     11.30 o
   7   6   3       73.36       78.36     13.30 o
   8   6   3      342.18      342.35     27.08 o
   9   6   3      111.95      121.02      7.36 o
  10   6   3       29.33       35.63     14.64 o
  11   6   3       19.41       19.74      9.29 o
  12   6   3       94.57       87.10      7.50 o
 -13   7   3       43.04       36.86     17.51 o
 -12   7   3        3.02       -6.00      9.23 o
 -11   7   3        0.24        0.72      4.07 o
 -10   7   3      164.57      176.63      8.55 o
  -9   7   3      233.80      248.43     10.53 o
  -8   7   3        1.28       -2.13      4.48 o
  -7   7   3       47.08       53.18      7.40 o
  -6   7   3       15.14       15.94      8.37 o
  -5   7   3        7.21       11.54      4.96 o
  -4   7   3       82.32       80.89      6.32 o
  -3   7   3       32.34       32.90      7.14 o
  -2   7   3      495.32      493.11      7.58 o
  -1   7   3      148.12      164.17      4.87 o
   0   7   3        6.30        3.70      6.13 o
   1   7   3     1508.20     1509.52     20.21 o
   2   7   3      533.88      537.00     15.72 o
   3   7   3       39.27       21.20      7.19 o
   4   7   3     1203.92     1251.98     22.82 o
   5   7   3      136.40      112.81      8.07 o
   6   7   3       73.36       57.09      4.69 o
   7   7   3      149.04      144.83     12.24 o
   8   7   3      458.83      437.74     14.48 o
   9   7   3        5.18        4.15      6.04 o
  10   7   3       50.41       37.81     15.76 o
  11   7   3       70.13       54.97      6.32 o
  12   7   3       98.97      133.40      9.58 o
 -12   8   3        0.94        9.73      6.87 o
 -11   8   3        1.97       30.54     14.23 o
 -10   8   3       70.62       72.18     16.51 o
  -9   8   3        4.57        8.37      4.44 o
  -8   8   3       33.76       48.00     10.37 o
  -7   8   3       38.61       42.67      6.30 o
  -6   8   3      111.43      125.99      8.21 o
  -5   8   3      124.26      123.86      4.08 o
  -4   8   3       40.13       45.68     13.31 o
  -3   8   3      117.49      131.02      8.13 o
  -2   8   3       55.09       68.20     12.32 o
  -1   8   3      146.55      180.62     12.17 o
   0   8   3      473.69      472.43     29.50 o
   1   8   3      112.75      103.93      5.89 o
   2   8   3       30.92       32.65      7.79 o
   3   8   3      322.27      322.60     17.47 o
   4   8   3       80.47       76.10      6.53 o
   5   8   3      125.38      127.09     29.06 o
   6   8   3       65.27       65.17     11.94 o
   7   8   3       53.97       71.82     11.76 o
   8   8   3      149.79      197.17     10.54 o
   9   8   3       57.32       67.18      8.99 o
  10   8   3        9.09       16.28     22.91 o
  11   8   3      234.58      206.18     23.70 o
 -11   9   3       57.55       50.62     20.87 o
 -10   9   3       11.88       -0.62     10.43 o
  -9   9   3       38.11       47.99     10.35 o
  -8   9   3      136.36      154.01     19.27 o
  -7   9   3       18.33       33.97      3.82 o
  -6   9   3        1.02        3.29      4.64 o
  -5   9   3      128.91      143.49     12.20 o
  -4   9   3        0.46        9.79      3.49 o
  -3   9   3       17.44       14.55      2.99 o
  -2   9   3       60.93       50.55      5.64 o
  -1   9   3        3.95       -1.21      4.97 o
   0   9   3       20.13       16.77     12.49 o
   1   9   3       40.10       34.90      8.69 o
   2   9   3       11.12        0.53      3.07 o
   3   9   3      109.96      115.72      8.09 o
   4   9   3       83.30       89.28      7.90 o
   5   9   3      240.96      250.35     18.17 o
   6   9   3       16.88       13.07      5.42 o
   7   9   3       39.03       54.26     13.43 o
   8   9   3      107.68      106.65      7.86 o
   9   9   3        8.62       -2.85      6.80 o
  10   9   3       50.67       52.35      7.53 o
 -10  10   3       14.13       49.96     22.33 o
  -9  10   3       46.20       38.59      8.96 o
  -8  10   3        0.08       -3.84      5.28 o
  -7  10   3        8.91       22.88     11.83 o
  -6  10   3      121.53       97.57     14.87 o
  -5  10   3       23.36       55.37     27.56 o
  -4  10   3       63.91       67.39     18.47 o
  -3  10   3       24.42       16.86      5.35 o
  -2  10   3       72.64       64.20      6.17 o
  -1  10   3       55.17       73.97     11.20 o
   0  10   3        0.75       -2.81      3.03 o
   1  10   3        1.36       18.89      4.89 o
   2  10   3       24.45       68.39      7.57 o
   3  10   3        1.26       14.39     11.30 o
   4  10   3       38.33       72.75     13.40 o
   5  10   3        0.29        0.67      4.44 o
   6  10   3       34.69       31.54     16.30 o
   7  10   3       17.51       35.14     28.96 o
   8  10   3        4.60       18.65      6.83 o
  -8  11   3       76.80       89.97      7.64 o
  -7  11   3        0.01       18.29     14.04 o
  -6  11   3       98.49       96.87     18.51 o
  -5  11   3       19.51       45.18      8.56 o
  -4  11   3       13.14       38.10      6.89 o
  -3  11   3      129.78       94.22     13.95 o
  -2  11   3       12.41       22.75      5.79 o
  -1  11   3       19.63        6.94      5.29 o
   0  11   3        4.02       17.35     12.71 o
   1  11   3        1.32       14.95      7.06 o
   2  11   3       76.20      101.74     16.56 o
   3  11   3        7.40       13.38      6.43 o
   4  11   3       78.73      113.71      8.85 o
   5  11   3       69.99       57.14     12.06 o
   6  11   3       17.93       19.55     14.67 o
   7  11   3       53.65       75.00     17.59 o
  -6  12   3        0.27       -3.40     12.03 o
  -5  12   3        1.84      -10.52      7.01 o
  -4  12   3        6.99       21.10     12.59 o
  -3  12   3        0.00       15.24      8.06 o
  -2  12   3        4.89       -1.19     13.79 o
  -1  12   3        7.07       28.45     19.53 o
   0  12   3       30.50       55.91      9.10 o
   1  12   3       79.30       79.62     17.25 o
   2  12   3       25.93       44.06     23.07 o
   3  12   3      137.88      224.35     23.54 o
   4  12   3       48.39       39.94     12.53 o
 -16   0   4       35.23        0.58      8.11 o
 -15   0   4      130.93      183.37     11.40 o
 -14   0   4        5.86        0.00      5.75 o
 -13   0   4       27.60       25.33      6.45 o
 -12   0   4     1150.66     1137.98     77.46 o
 -11   0   4      402.18      377.46     10.30 o
 -10   0   4      714.89      662.60     33.95 o
  -9   0   4     2380.32     2252.13     74.44 o
  -8   0   4      508.25      499.59     13.38 o
  -7   0   4     3781.75     3615.84     48.97 o
  -6   0   4    10960.40    11053.10    119.14 o
  -5   0   4    20654.71    21540.57    276.13 o
  -4   0   4    25360.89    26539.98    314.87 o
  -3   0   4    60844.19    65162.48   2008.55 o
  -2   0   4    48159.19    49179.86   2353.12 o
  -1   0   4     5520.58     5553.85     67.68 o
   0   0   4    12470.59    13955.90    140.27 o
   1   0   4    19780.22    20062.88    199.37 o
   2   0   4      268.68      245.32      4.50 o
   3   0   4     2580.28     2415.06     69.29 o
   4   0   4     3753.48     3711.37     41.34 o
   5   0   4       56.59       47.35      2.44 o
   6   0   4     1930.32     1772.55     21.44 o
   7   0   4     1028.71     1052.70     29.69 o
   8   0   4      163.33      166.18      6.40 o
   9   0   4     1397.70     1406.53     27.78 o
  10   0   4      299.81      312.34     32.34 o
  11   0   4       39.97       58.91     11.11 o
  12   0   4       61.16       55.89      9.13 o
  13   0   4       64.10       72.59     13.95 o
  14   0   4        0.01       -6.08     18.76 o
 -16   1   4      204.14      184.76     38.18 o
 -15   1   4       46.07       49.10      5.08 o
 -14   1   4        0.67       14.54      4.48 o
 -13   1   4      129.47      150.01      9.33 o
 -12   1   4     1582.11     1573.18     69.26 o
 -11   1   4      154.80      147.55     11.79 o
 -10   1   4      611.98      554.57     22.74 o
  -9   1   4     2920.51     2974.93     29.16 o
  -8   1   4      179.27      190.84      5.25 o
  -7   1   4      269.50      286.90      3.71 o
  -6   1   4      137.60      171.29      2.98 o
  -5   1   4       27.79       18.96      2.14 o
  -4   1   4      159.34      226.38      2.61 o
  -3   1   4      574.09      561.97      6.98 o
  -2   1   4     1040.64     1046.68      9.42 o
  -1   1   4    12962.31    13847.80    119.85 o
   0   1   4    15764.33    16199.93    125.34 o
   1   1   4      278.98      318.07      3.57 o
   2   1   4      429.13      430.31     10.22 o
   3   1   4      201.62      146.29      3.03 o
   4   1   4      206.53      221.03      8.09 o
   5   1   4      786.80      791.50     23.87 o
   6   1   4      136.13      140.10      7.27 o
   7   1   4      649.19      616.43     15.73 o
   8   1   4      717.82      736.56     49.39 o
   9   1   4     1295.18     1284.66     43.17 o
  10   1   4      250.87      225.68     22.59 o
  11   1   4       40.77       54.33      7.06 o
  12   1   4      295.20      306.73     11.53 o
  13   1   4        7.82       15.04      9.43 o
  14   1   4        6.47        7.91      5.88 o
 -16   2   4       12.27       12.09     14.33 o
 -15   2   4        1.37       -6.69      5.67 o
 -14   2   4       27.26       21.50      9.97 o
 -13   2   4        0.87       -1.86      5.19 o
 -12   2   4       14.27       12.27      2.73 o
 -11   2   4     1322.30     1226.95     16.89 o
 -10   2   4       59.72       62.60      3.82 o
  -9   2   4     1749.62     1801.43     54.77 o
  -8   2   4     1863.14     1832.81     18.80 o
  -7   2   4        0.08        2.75      1.53 o
  -6   2   4     2885.26     2715.11     23.56 o
  -5   2   4     1943.67     1941.38     17.84 o
  -4   2   4        1.08        7.35      2.17 o
  -3   2   4     2159.61     1913.25     27.58 o
  -2   2   4     1324.49     1408.22     14.02 o
  -1   2   4     4046.20     4262.55     36.60 o
   0   2   4     8266.84     8330.36     69.55 o
   1   2   4      713.32      768.12      8.79 o
   2   2   4    15113.79    15693.82    262.79 o
   3   2   4     2655.67     2959.81     25.85 o
   4   2   4      303.22      253.01      7.50 o
   5   2   4     6282.34     6390.41     64.10 o
   6   2   4       45.20       30.37      2.74 o
   7   2   4       35.95       19.32      3.56 o
   8   2   4      457.91      490.91     19.36 o
   9   2   4      316.22      333.63     22.33 o
  10   2   4      285.00      231.02      6.59 o
  11   2   4       71.78       84.96     15.07 o
  12   2   4        4.21        1.83      5.03 o
  13   2   4       25.45       32.65     16.12 o
  14   2   4       73.68      110.23      9.32 o
 -15   3   4        4.64       -5.14      5.29 o
 -14   3   4        5.06        8.96      5.49 o
 -13   3   4      379.22      386.47     24.07 o
 -12   3   4       31.68       44.33      9.90 o
 -11   3   4        1.73        8.23      2.71 o
 -10   3   4      545.94      525.17     10.09 o
  -9   3   4      524.22      521.64     21.41 o
  -8   3   4     1773.79     1762.69     37.79 o
  -7   3   4        0.46       13.14      4.32 o
  -6   3   4       38.53       43.74      2.36 o
  -5   3   4     2287.07     2209.67     20.83 o
  -4   3   4     1041.38      967.85     19.69 o
  -3   3   4       48.79       44.00      1.19 o
  -2   3   4     1625.42     1649.18     36.27 o
  -1   3   4     2256.85     2153.68     20.39 o
   0   3   4     1190.78     1184.71     12.03 o
   1   3   4     3724.92     3900.98     36.48 o
   2   3   4      228.26      294.57      9.33 o
   3   3   4       59.70       67.34      2.47 o
   4   3   4     1051.60      915.63     11.95 o
   5   3   4        0.54        9.56      4.23 o
   6   3   4       96.06       95.79      4.98 o
   7   3   4     2188.74     2202.96     29.64 o
   8   3   4       83.74       81.05      3.70 o
   9   3   4       16.37       30.63      6.06 o
  10   3   4      320.23      365.42     19.10 o
  11   3   4       20.28        4.45      6.30 o
  12   3   4       27.37       47.59     24.99 o
  13   3   4        0.13        8.95      8.38 o
 -15   4   4       14.49        1.52      5.36 o
 -14   4   4      131.59      166.46     16.00 o
 -13   4   4       27.03       31.44      5.75 o
 -12   4   4       71.27       50.80     11.87 o
 -11   4   4      453.55      476.02     12.09 o
 -10   4   4      282.85      281.80     13.45 o
  -9   4   4        4.58        5.40      2.41 o
  -8   4   4     1243.72     1266.34     33.60 o
  -7   4   4       96.22       97.86      3.78 o
  -6   4   4      169.46      178.50     15.06 o
  -5   4   4     2148.03     2287.48     21.33 o
  -4   4   4      152.70      138.91      6.25 o
  -3   4   4     1397.06     1318.25     15.56 o
  -2   4   4        2.29       17.90      3.40 o
  -1   4   4      518.56      505.61     10.92 o
   0   4   4      870.33      878.23     10.84 o
   1   4   4     1511.67     1424.82     22.77 o
   2   4   4     2242.86     2253.82     29.90 o
   3   4   4      377.09      385.99     12.53 o
   4   4   4      719.77      696.93      8.76 o
   5   4   4      636.73      669.61     12.39 o
   6   4   4       79.17       63.57      9.25 o
   7   4   4       51.60       52.58     10.28 o
   8   4   4      229.93      229.93     27.77 o
   9   4   4      165.54      140.98      5.28 o
  10   4   4      206.00      201.21     20.18 o
  11   4   4       62.24       51.02     12.48 o
  12   4   4        7.38       45.24      8.56 o
  13   4   4       43.42       52.90     10.38 o
 -15   5   4       20.06       10.41      8.37 o
 -14   5   4      154.48      164.73     22.69 o
 -13   5   4       32.16       35.55      6.16 o
 -12   5   4      105.96      109.10     11.46 o
 -11   5   4      133.07      127.30     21.80 o
 -10   5   4        0.48        7.16      4.40 o
  -9   5   4     1104.70     1097.66     48.02 o
  -8   5   4      280.21      249.08     16.64 o
  -7   5   4      292.90      284.11     19.62 o
  -6   5   4     1251.98     1254.85     22.25 o
  -5   5   4      376.71      331.84      8.79 o
  -4   5   4     1152.44     1120.55     14.62 o
  -3   5   4      272.24      280.33      9.83 o
  -2   5   4      902.52      871.18     11.21 o
  -1   5   4      103.70       74.22      2.52 o
   0   5   4       91.49       94.37      4.31 o
   1   5   4       25.51       39.57     13.90 o
   2   5   4       12.50       25.56      4.48 o
   3   5   4     1403.29     1432.81     57.25 o
   4   5   4      187.48      178.48     19.22 o
   5   5   4       76.89       66.29     12.69 o
   6   5   4      604.81      605.87     23.40 o
   7   5   4       97.95       74.51      5.07 o
   8   5   4      275.95      230.64      7.15 o
   9   5   4      301.33      312.63     17.11 o
  10   5   4       70.06       75.15      7.21 o
  11   5   4       49.73       34.22      8.20 o
  12   5   4       11.03       19.28      6.83 o
  13   5   4       36.95       23.50      7.88 o
 -14   6   4       29.45       33.49      7.05 o
 -13   6   4       85.29       58.52     20.44 o
 -12   6   4       45.00       71.75      8.75 o
 -11   6   4       22.13       35.86     11.54 o
 -10   6   4      929.39      930.72     47.78 o
  -9   6   4       19.73       23.36      3.21 o
  -8   6   4        8.17        7.72      2.20 o
  -7   6   4     1758.58     1603.82     26.71 o
  -6   6   4        3.44       11.67      3.94 o
  -5   6   4      145.15      142.76      7.72 o
  -4   6   4     1144.55     1052.44     13.93 o
  -3   6   4      741.21      746.55     13.76 o
  -2   6   4     2250.31     2142.61     35.44 o
  -1   6   4      607.29      565.70     12.53 o
   0   6   4        9.02       12.88      2.98 o
   1   6   4     2442.85     2336.04     56.33 o
   2   6   4      357.65      322.02      6.47 o
   3   6   4      524.02      504.73     16.16 o
   4   6   4      543.29      499.46     11.11 o
   5   6   4      132.13      125.90     12.36 o
   6   6   4      524.76      544.78     10.64 o
   7   6   4        4.41        9.95      7.65 o
   8   6   4      108.83      114.21     20.03 o
   9   6   4      388.16      406.88     14.84 o
  10   6   4       69.46       83.21     11.06 o
  11   6   4        3.04       10.15     14.88 o
  12   6   4       35.12       38.14     16.57 o
 -13   7   4      115.78      140.54     10.22 o
 -12   7   4        0.02       16.44      6.66 o
 -11   7   4      158.78      161.43     10.35 o
 -10   7   4      171.32      158.71     13.63 o
  -9   7   4        9.08       13.81      5.16 o
  -8   7   4      316.90      301.69     17.55 o
  -7   7   4        2.77        6.61      6.54 o
  -6   7   4       99.30       95.93      6.89 o
  -5   7   4      336.65      299.68      7.45 o
  -4   7   4       40.01       32.75      5.22 o
  -3   7   4        1.12        1.91      1.38 o
  -2   7   4        0.06        2.86      1.89 o
  -1   7   4       37.31       43.72      8.68 o
   0   7   4      336.39      334.58      7.19 o
   1   7   4      497.77      474.56     17.16 o
   2   7   4      537.15      532.59     12.72 o
   3   7   4     2146.03     2092.05     39.48 o
   4   7   4     2830.17     2807.29    146.83 o
   5   7   4      106.49       93.50      6.04 o
   6   7   4      829.25      764.29     33.94 o
   7   7   4      818.06      810.63     17.17 o
   8   7   4       10.91        9.12     13.08 o
   9   7   4       68.84       73.07     15.24 o
  10   7   4        4.50       14.39     10.33 o
  11   7   4        6.10       11.52     15.87 o
 -12   8   4       10.10       47.91     27.72 o
 -11   8   4      190.76      193.19     42.84 o
 -10   8   4       71.13       70.81     11.70 o
  -9   8   4        9.23       27.07      4.67 o
  -8   8   4      319.78      326.94     21.36 o
  -7   8   4        8.98       31.16     16.33 o
  -6   8   4      318.30      328.61      8.25 o
  -5   8   4       71.24       61.05      5.07 o
  -4   8   4      256.98      278.61     12.71 o
  -3   8   4      648.11      635.11     13.86 o
  -2   8   4      210.25      205.90     20.82 o
  -1   8   4     1430.67     1479.12     45.44 o
   0   8   4      209.51      226.62     14.73 o
   1   8   4      311.53      284.13     25.32 o
   2   8   4      661.07      665.63     31.28 o
   3   8   4       48.31       40.20      6.18 o
   4   8   4        8.98        4.46      5.52 o
   5   8   4      272.04      251.86     45.95 o
   6   8   4       95.27      102.31     10.28 o
   7   8   4        3.19       15.04      9.75 o
   8   8   4       83.54       77.60     20.31 o
   9   8   4      139.65      194.23     26.00 o
  10   8   4       37.04       15.65     11.99 o
 -11   9   4        2.10        0.24     11.64 o
 -10   9   4       41.35       52.48      7.20 o
  -9   9   4        2.64        2.86      7.48 o
  -8   9   4        5.32        4.44      7.39 o
  -7   9   4       16.16       27.17      7.18 o
  -6   9   4       25.24       28.99      4.50 o
  -5   9   4      217.08      213.20     13.70 o
  -4   9   4      119.94      114.89      8.09 o
  -3   9   4        1.09        6.51      4.83 o
  -2   9   4        7.89        5.66      7.77 o
  -1   9   4       95.43       97.28     13.90 o
   0   9   4       11.45       10.05      8.51 o
   1   9   4       40.76       25.46     11.90 o
   2   9   4      163.19      170.73     15.34 o
   3   9   4      112.31       91.23      4.67 o
   4   9   4      224.70      204.36     30.66 o
   5   9   4       29.49       29.63     17.37 o
   6   9   4       32.86       49.55     32.17 o
   7   9   4       16.16       72.10     13.68 o
   8   9   4       90.88       73.05     16.60 o
   9   9   4        7.20       11.45      6.17 o
 -10  10   4       15.15       -0.87      5.22 o
  -9  10   4        7.40       29.05      6.97 o
  -8  10   4       10.96        8.60     11.48 o
  -7  10   4      104.96      105.90      9.66 o
  -6  10   4       52.76       81.22     17.68 o
  -5  10   4       10.24       18.52      9.33 o
  -4  10   4      114.93      120.21     10.65 o
  -3  10   4       30.82       40.09      6.62 o
  -2  10   4      111.61      135.85     12.46 o
  -1  10   4        0.81       -3.11     13.60 o
   0  10   4        2.99       -6.77      5.02 o
   1  10   4      157.49      174.53     15.28 o
   2  10   4       70.32      100.99     23.52 o
   3  10   4      136.97      161.66     31.34 o
   4  10   4        0.94       27.12     14.53 o
   5  10   4      190.67      211.23     19.46 o
   6  10   4      136.80      136.46     23.37 o
   7  10   4       41.84       49.10     10.14 o
   8  10   4       10.17       24.29      9.99 o
  -8  11   4       14.02       22.59     21.19 o
  -7  11   4        2.51        6.81      8.47 o
  -6  11   4       31.17       63.88     16.13 o
  -5  11   4       97.31      128.95     18.17 o
  -4  11   4       72.83       79.75     14.64 o
  -3  11   4       13.48       42.40     20.85 o
  -2  11   4        1.91       -6.37     12.70 o
  -1  11   4        9.28       17.18      5.58 o
   0  11   4       16.35       24.00     12.83 o
   1  11   4        1.25       31.72      7.43 o
   2  11   4        0.01        4.78      7.10 o
   3  11   4       33.13       23.64     13.34 o
   4  11   4      110.44      104.52     14.01 o
   5  11   4       48.00       55.00     16.64 o
   6  11   4        8.69       15.64      9.30 o
  -6  12   4       33.11       56.84     12.66 o
  -5  12   4        1.56       -6.26      7.25 o
  -4  12   4       10.70       -1.05      9.94 o
  -3  12   4       13.22       -5.28      9.59 o
  -2  12   4        0.04       12.88      5.94 o
  -1  12   4       16.50       29.71      6.42 o
   0  12   4       16.55       41.38     22.48 o
   1  12   4       27.76       29.34     11.90 o
   2  12   4      255.07      300.11     18.54 o
   3  12   4       94.07      100.67     20.38 o
   4  12   4       54.77       87.53     21.12 o
 -16   1   5       56.99       57.52      9.27 o
 -15   1   5       83.78       74.83      7.08 o
 -14   1   5      166.85      205.30     12.43 o
 -13   1   5      172.93      198.64      7.20 o
 -12   1   5      159.05      160.09      5.01 o
 -11   1   5      504.81      474.90     34.41 o
 -10   1   5        4.01        2.69      2.84 o
  -9   1   5      331.16      334.08     15.10 o
  -8   1   5        0.14        3.16      2.66 o
  -7   1   5      251.23      264.65      4.15 o
  -6   1   5      646.05      696.90     12.80 o
  -5   1   5      581.28      551.93      8.95 o
  -4   1   5      119.08      105.20      6.35 o
  -3   1   5        6.10        5.57      0.79 o
  -2   1   5     1154.35     1150.87     13.96 o
  -1   1   5      145.75      131.61      2.07 o
   0   1   5       49.69       40.36      1.43 o
   1   1   5     2554.15     2582.39     21.25 o
   2   1   5     1169.15     1162.89     26.07 o
   3   1   5      216.43      223.52      6.59 o
   4   1   5      769.79      779.15     11.47 o
   5   1   5      120.96      112.97      4.44 o
   6   1   5      159.15      147.35     11.74 o
   7   1   5      219.49      210.49     11.57 o
   8   1   5        3.02       -6.48      4.32 o
   9   1   5       28.60       30.63      4.01 o
  10   1   5        6.38       19.22      7.40 o
  11   1   5       84.88       73.56     12.19 o
  12   1   5        1.12       11.24     10.39 o
  13   1   5        2.85       -5.32      5.12 o
 -16   2   5        7.61      -14.67      9.78 o
 -15   2   5       56.04       44.87      5.93 o
 -14   2   5      315.50      394.13     13.83 o
 -13   2   5       75.42       81.35     12.46 o
 -12   2   5      100.99       82.85      3.67 o
 -11   2   5      280.47      267.20      6.48 o
 -10   2   5      183.42      159.64      6.22 o
  -9   2   5      284.53      298.71      6.25 o
  -8   2   5      114.15      124.42      2.71 o
  -7   2   5      501.87      498.21      6.22 o
  -6   2   5      377.83      373.36      4.47 o
  -5   2   5       90.93       97.44      4.23 o
  -4   2   5      175.54      157.41      4.90 o
  -3   2   5        4.64       10.19      2.52 o
  -2   2   5      417.52      438.83      4.52 o
  -1   2   5     1275.56     1348.37     12.54 o
   0   2   5     7060.22     7052.22     61.43 o
   1   2   5     1547.08     1502.63     15.04 o
   2   2   5      219.67      217.60      4.97 o
   3   2   5      525.61      541.74      9.24 o
   4   2   5      932.12      830.49      9.92 o
   5   2   5       81.83       61.12      6.11 o
   6   2   5      966.04      944.40     30.85 o
   7   2   5      124.93      138.94     10.94 o
   8   2   5        2.10       -3.61      3.43 o
   9   2   5        0.92       -3.07      3.41 o
  10   2   5      163.19      202.47      9.94 o
  11   2   5        2.12        0.30      6.18 o
  12   2   5       72.90       59.20     16.11 o
  13   2   5        9.14        6.05     12.55 o
 -16   3   5        0.81       21.56      5.55 o
 -15   3   5       15.40       34.53     10.33 o
 -14   3   5       86.16       95.07      8.60 o
 -13   3   5       23.69       35.02      8.97 o
 -12   3   5       77.02       63.89      6.27 o
 -11   3   5        1.33       -0.25      1.92 o
 -10   3   5      111.69       97.00      8.39 o
  -9   3   5       49.43       42.28      3.75 o
  -8   3   5      670.21      666.65     16.07 o
  -7   3   5      425.02      447.14      5.56 o
  -6   3   5       73.67       76.47      6.41 o
  -5   3   5        1.47       16.00      2.48 o
  -4   3   5      272.33      276.67      3.34 o
  -3   3   5      207.92      227.53      5.35 o
  -2   3   5      420.85      346.60     14.10 o
  -1   3   5     2457.99     2523.29     25.26 o
   0   3   5        0.06       -2.14      1.53 o
   1   3   5      116.70      179.70      4.12 o
   2   3   5     1650.19     1747.17     40.23 o
   3   3   5      449.71      407.77      9.05 o
   4   3   5      479.42      493.35     10.31 o
   5   3   5      872.60      827.12     22.83 o
   6   3   5     1370.03     1304.82     25.14 o
   7   3   5      592.91      519.74     11.83 o
   8   3   5       51.31       73.95     22.84 o
   9   3   5      934.01      913.20     49.94 o
  10   3   5       42.65       45.12      8.04 o
  11   3   5       44.70       36.26      8.84 o
  12   3   5       64.19       60.18     19.40 o
  13   3   5       10.46       19.63     14.84 o
 -15   4   5       13.95        1.98      4.07 o
 -14   4   5       77.01       60.35     12.35 o
 -13   4   5       18.67       11.49     11.97 o
 -12   4   5       65.19       60.27     11.47 o
 -11   4   5      105.99       95.40      4.91 o
 -10   4   5       94.88      100.18     11.13 o
  -9   4   5        1.46        1.44      2.73 o
  -8   4   5      178.14      150.63     10.59 o
  -7   4   5      299.21      304.87     19.05 o
  -6   4   5        0.41        6.09      1.54 o
  -5   4   5      555.03      554.36     11.15 o
  -4   4   5      213.73      220.09      5.57 o
  -3   4   5      144.98      143.17      8.65 o
  -2   4   5      296.22      274.47      6.74 o
  -1   4   5      593.35      628.51     14.51 o
   0   4   5      131.82      123.68      9.73 o
   1   4   5        0.99       -0.83      1.59 o
   2   4   5       40.36       28.97      3.49 o
   3   4   5     2614.30     2514.80     25.06 o
   4   4   5      174.73      153.55      8.36 o
   5   4   5      823.84      763.32     16.54 o
   6   4   5      273.85      262.83     18.98 o
   7   4   5      716.56      701.82     13.41 o
   8   4   5       89.97       94.03      6.61 o
   9   4   5      704.77      663.41     27.90 o
  10   4   5      187.82      170.55     11.09 o
  11   4   5      139.23      152.25     21.85 o
  12   4   5       35.77       45.18     14.57 o
  13   4   5       71.80       71.04     10.19 o
 -15   5   5        0.21       -2.83      7.50 o
 -14   5   5       54.47       40.09      8.07 o
 -13   5   5        2.56        5.81      5.56 o
 -12   5   5       53.92       54.68      5.12 o
 -11   5   5      117.79      137.36      7.04 o
 -10   5   5       30.90       31.78      9.66 o
  -9   5   5      127.63      114.04      8.41 o
  -8   5   5      581.04      558.94     13.99 o
  -7   5   5       67.52       71.51      8.50 o
  -6   5   5       62.33       68.15      6.56 o
  -5   5   5      127.41      172.56     15.79 o
  -4   5   5      557.19      538.47     11.66 o
  -3   5   5       44.92       56.00      6.17 o
  -2   5   5      188.40      214.84     15.54 o
  -1   5   5      371.09      381.77     10.40 o
   0   5   5      331.72      306.38      4.78 o
   1   5   5       47.94       41.48      3.40 o
   2   5   5        0.99        3.09      6.96 o
   3   5   5      176.16      205.82     13.70 o
   4   5   5      303.03      297.60     13.24 o
   5   5   5      143.69      146.05     16.33 o
   6   5   5       97.71       98.02      5.89 o
   7   5   5      376.66      366.84      7.93 o
   8   5   5      286.27      297.60      8.64 o
   9   5   5        1.86       24.86     11.09 o
  10   5   5      321.15      335.14     50.55 o
  11   5   5       53.71       69.08     11.05 o
  12   5   5        3.67        0.53      6.06 o
 -14   6   5       24.14       30.07      8.24 o
 -13   6   5      216.01      214.55     10.94 o
 -12   6   5        0.76       -1.61      7.28 o
 -11   6   5      271.50      261.89      9.80 o
 -10   6   5      643.58      650.34     17.76 o
  -9   6   5      184.69      154.08      8.86 o
  -8   6   5       36.09       38.18      5.37 o
  -7   6   5      272.21      291.57     22.86 o
  -6   6   5       12.90        3.88      3.74 o
  -5   6   5      299.67      260.95     11.19 o
  -4   6   5       28.10       14.38      3.40 o
  -3   6   5       76.22       81.52      6.56 o
  -2   6   5       40.33       37.67      5.32 o
  -1   6   5      237.35      212.26      4.17 o
   0   6   5        0.03       10.14      2.40 o
   1   6   5      258.70      245.36     23.01 o
   2   6   5      137.48      173.04     15.06 o
   3   6   5       27.13       44.21     14.54 o
   4   6   5      661.51      639.38     36.56 o
   5   6   5       14.17       12.87      2.76 o
   6   6   5      602.63      611.63     12.58 o
   7   6   5        0.29        4.60      9.48 o
   8   6   5      289.81      302.11     38.80 o
   9   6   5      187.07      155.81     15.30 o
  10   6   5        3.11       -6.36     12.88 o
  11   6   5       14.47       15.30      8.49 o
  12   6   5      153.83      179.20     28.06 o
 -13   7   5        0.28       -5.21      5.83 o
 -12   7   5        8.14        9.24      5.49 o
 -11   7   5        1.06       -6.76      4.51 o
 -10   7   5        7.35        9.09     16.89 o
  -9   7   5      314.91      259.44     18.61 o
  -8   7   5       60.91       50.05     22.27 o
  -7   7   5       71.00       85.32      5.41 o
  -6   7   5       83.96       74.83      3.63 o
  -5   7   5      348.88      334.27     12.85 o
  -4   7   5        6.06       10.45      3.20 o
  -3   7   5      311.75      306.98     11.75 o
  -2   7   5      361.41      362.97      7.47 o
  -1   7   5        9.66       12.64      3.65 o
   0   7   5     1049.76     1016.53     32.47 o
   1   7   5     1283.53     1380.94     59.16 o
   2   7   5      491.68      484.41      9.25 o
   3   7   5       60.77       52.66      9.31 o
   4   7   5      156.25      156.22      9.39 o
   5   7   5      186.55      181.07      9.20 o
   6   7   5        0.04       -3.42      5.56 o
   7   7   5       13.05       12.10      5.57 o
   8   7   5       88.06       83.71      9.34 o
   9   7   5       54.80      102.74     21.00 o
  10   7   5       55.64       54.42     13.51 o
  11   7   5       10.80       -6.34     14.02 o
 -13   8   5        2.57        6.78     10.88 o
 -12   8   5        6.83       23.98      5.66 o
 -11   8   5        4.07       -0.11     11.63 o
 -10   8   5       95.05       81.88     14.24 o
  -9   8   5        1.07       -3.90     11.30 o
  -8   8   5        0.44       10.41      5.99 o
  -7   8   5     1275.18     1227.36     41.61 o
  -6   8   5       39.75       60.80      6.30 o
  -5   8   5      276.06      245.01      7.43 o
  -4   8   5     2662.74     2590.69     80.60 o
  -3   8   5        8.82       24.38      6.02 o
  -2   8   5      302.99      259.67      6.59 o
  -1   8   5      602.04      607.81     25.31 o
   0   8   5      245.51      259.71      8.93 o
   1   8   5      949.35     1029.06     39.51 o
   2   8   5       60.35       81.04     11.06 o
   3   8   5      366.96      354.92     11.65 o
   4   8   5        2.37       19.87      4.10 o
   5   8   5       72.03       79.56      8.81 o
   6   8   5       56.11       41.26      5.38 o
   7   8   5       75.81      101.33     37.76 o
   8   8   5       99.28      101.32      8.88 o
   9   8   5       55.82       35.71      9.75 o
  10   8   5      122.35       94.03      9.53 o
 -11   9   5        7.62       -0.76      6.67 o
 -10   9   5        1.05       -1.42      3.86 o
  -9   9   5       48.48       74.21      5.63 o
  -8   9   5        4.50       14.40      4.69 o
  -7   9   5       62.66       68.19      4.72 o
  -6   9   5       64.62       87.53     10.32 o
  -5   9   5        2.99       10.25      7.87 o
  -4   9   5       38.36       65.05     11.59 o
  -3   9   5       15.01       12.12     13.13 o
  -2   9   5       86.73       83.60     11.40 o
  -1   9   5        0.49       -7.08      4.72 o
   0   9   5        2.92       -3.66     11.31 o
   1   9   5     1126.67     1150.40     31.95 o
   2   9   5      133.72      159.41      7.67 o
   3   9   5      157.19      192.43     14.30 o
   4   9   5      601.95      566.86     37.86 o
   5   9   5       81.59       70.18     11.54 o
   6   9   5       52.37       67.93     10.18 o
   7   9   5       43.69       59.21      9.58 o
   8   9   5        5.03       18.02      8.76 o
   9   9   5        0.38       12.70     10.42 o
 -10  10   5        2.91       -6.08     13.01 o
  -9  10   5       38.65       32.44      6.79 o
  -8  10   5      107.03       96.05     11.55 o
  -7  10   5        0.15       16.00      9.71 o
  -6  10   5       53.72       48.84     12.43 o
  -5  10   5      118.57      104.51     11.40 o
  -4  10   5       21.05       52.49     10.72 o
  -3  10   5        8.18        2.50      6.96 o
  -2  10   5       54.45       59.83     13.22 o
  -1  10   5       99.24      103.35     20.84 o
   0  10   5        2.58        8.90      6.79 o
   1  10   5       33.09       28.56     11.69 o
   2  10   5      218.66      204.96     20.46 o
   3  10   5       10.16       19.02     12.63 o
   4  10   5        3.97        2.60      5.32 o
   5  10   5      100.61       90.64     12.42 o
   6  10   5       53.06       57.00     12.93 o
   7  10   5       17.24       42.71      9.51 o
  -8  11   5        3.19        5.19      4.72 o
  -7  11   5       24.88       42.18     14.70 o
  -6  11   5        9.26       18.48     13.30 o
  -5  11   5       32.13       26.79      7.02 o
  -4  11   5        7.64       10.88     11.44 o
  -3  11   5        9.46        0.80     14.77 o
  -2  11   5       40.87       44.83      7.06 o
  -1  11   5       65.09      111.77     19.01 o
   0  11   5        7.81       10.80      8.28 o
   1  11   5        1.22       37.86     17.39 o
   2  11   5      443.26      530.63     17.45 o
   3  11   5       14.20       16.74      6.09 o
   4  11   5        0.01       11.92      6.02 o
   5  11   5      152.91      160.38     11.46 o
   6  11   5       15.29       37.24      8.61 o
  -5  12   5        0.61        1.95      6.00 o
  -4  12   5       67.36       53.07      7.57 o
  -3  12   5       91.79      108.51     16.41 o
  -2  12   5        1.47       10.51      5.78 o
  -1  12   5      184.26      218.78     25.50 o
   0  12   5       37.30       47.73      6.13 o
   1  12   5       19.63       37.52      7.72 o
   2  12   5       87.57      110.02      9.62 o
   3  12   5       12.29      -20.92     16.14 o
 -16   0   6      783.28      812.18     34.18 o
 -15   0   6      170.68      139.84     13.64 o
 -14   0   6       75.44      109.75     12.34 o
 -13   0   6      937.78      932.52     21.47 o
 -12   0   6       22.91       25.29      9.21 o
 -11   0   6      430.21      458.64     42.13 o
 -10   0   6      102.56       90.62      4.49 o
  -9   0   6     3080.78     3133.62     44.21 o
  -8   0   6       33.54       16.97      1.78 o
  -7   0   6     2691.47     2956.26     42.42 o
  -6   0   6     4949.53     4886.73     52.17 o
  -5   0   6      820.04      910.44     13.19 o
  -4   0   6      598.92      581.43     27.36 o
  -3   0   6      982.90      928.29     30.90 o
  -2   0   6     1198.42     1069.83     14.29 o
  -1   0   6     2514.28     2855.96     69.17 o
   0   0   6     2733.58     2964.66     30.42 o
   1   0   6      265.63      226.24      6.50 o
   2   0   6        1.71       -2.37      3.17 o
   3   0   6     2587.65     2366.42     28.57 o
   4   0   6       26.11       19.32      2.07 o
   5   0   6      222.08      196.54      5.20 o
   6   0   6     4557.60     4696.78     97.03 o
   7   0   6      129.39      151.09      8.73 o
   8   0   6     2226.37     2459.45     42.69 o
   9   0   6     1849.13     1903.70     59.10 o
  10   0   6       72.01       48.14     22.96 o
  11   0   6      656.00      705.04     73.86 o
  12   0   6       82.24      120.16     30.47 o
  13   0   6       79.76       83.98     17.84 o
 -16   1   6      165.61      188.39     11.14 o
 -15   1   6      148.70      190.77     40.60 o
 -14   1   6       20.32       33.06      9.44 o
 -13   1   6      228.49      232.73     18.04 o
 -12   1   6      707.44      727.91     17.40 o
 -11   1   6      298.53      304.61     17.04 o
 -10   1   6      518.94      524.18     12.36 o
  -9   1   6      481.49      459.27     31.75 o
  -8   1   6      395.30      417.92      7.34 o
  -7   1   6      302.41      350.75      6.23 o
  -6   1   6     2116.05     2357.16     22.36 o
  -5   1   6      317.69      347.65      8.21 o
  -4   1   6       45.31       19.16      2.30 o
  -3   1   6      392.88      373.25      8.53 o
  -2   1   6      922.71      875.27      7.77 o
  -1   1   6     3991.74     3827.10     29.40 o
   0   1   6      530.97      693.28      6.55 o
   1   1   6     4215.83     4332.42     33.93 o
   2   1   6      120.82      105.75      2.60 o
   3   1   6     1671.47     1872.01     26.56 o
   4   1   6      876.89      835.54     11.20 o
   5   1   6      727.94      665.06     12.74 o
   6   1   6       80.16       77.01      7.56 o
   7   1   6      429.19      452.97     11.24 o
   8   1   6     1234.01     1203.97     20.62 o
   9   1   6      531.25      541.65     19.11 o
  10   1   6      184.75      176.50     24.69 o
  11   1   6        6.44       -8.65      6.10 o
  12   1   6       77.45       60.87     10.30 o
  13   1   6      114.00       82.81     17.22 o
 -16   2   6       11.99        3.98      5.12 o
 -15   2   6      528.39      567.29     16.90 o
 -14   2   6        4.48        4.13      4.11 o
 -13   2   6      322.47      316.98      8.49 o
 -12   2   6     1102.73     1058.13     18.90 o
 -11   2   6       44.33       45.49      8.16 o
 -10   2   6     1977.73     1987.28     24.46 o
  -9   2   6        7.50       12.13      3.08 o
  -8   2   6       14.22       16.37      1.42 o
  -7   2   6      534.73      494.61     12.97 o
  -6   2   6       51.15       54.94      3.48 o
  -5   2   6      719.37      760.15      7.99 o
  -4   2   6      293.89      290.69      3.15 o
  -3   2   6       39.42       27.26      4.00 o
  -2   2   6     2618.27     2748.88     25.01 o
  -1   2   6    10776.87    10877.80     90.25 o
   0   2   6      620.57      668.12     11.09 o
   1   2   6     1178.39     1220.98     13.75 o
   2   2   6    10778.27    11167.90    100.83 o
   3   2   6        0.56        7.44      2.07 o
   4   2   6       83.42       63.11      7.51 o
   5   2   6     1440.90     1439.78     18.09 o
   6   2   6       21.67       19.53      7.82 o
   7   2   6       80.26       81.87     12.10 o
   8   2   6      138.19      114.74     12.81 o
   9   2   6        1.83        5.82      6.09 o
  10   2   6      333.93      359.66     17.98 o
  11   2   6      155.12      149.29      7.80 o
  12   2   6       45.10       43.84     10.38 o
  13   2   6      250.74      257.59     25.40 o
 -16   3   6       73.41       52.81      8.66 o
 -15   3   6        6.32       21.77     20.37 o
 -14   3   6       20.02       11.88     10.38 o
 -13   3   6      324.17      280.63      9.02 o
 -12   3   6       42.12       43.93      8.08 o
 -11   3   6      166.65      203.83     19.54 o
 -10   3   6       71.66       72.23     11.70 o
  -9   3   6      144.63      139.87      6.56 o
  -8   3   6     2612.73     2449.48     25.18 o
  -7   3   6       64.92       63.26      7.39 o
  -6   3   6     3039.43     2908.23     26.21 o
  -5   3   6     3948.86     3842.23     39.90 o
  -4   3   6      157.96      206.84      4.57 o
  -3   3   6     4781.97     4707.94     40.58 o
  -2   3   6     6140.69     6456.99     51.87 o
  -1   3   6       79.85      115.53      3.70 o
   0   3   6     1221.17     1076.29     18.25 o
   1   3   6      490.13      520.75     13.20 o
   2   3   6      183.68      138.44      3.02 o
   3   3   6      640.62      562.98     19.79 o
   4   3   6       32.47       34.43      7.76 o
   5   3   6      201.18      185.04     16.36 o
   6   3   6      577.88      594.90     27.05 o
   7   3   6      546.32      536.79     14.39 o
   8   3   6      700.14      748.28     21.99 o
   9   3   6       16.61       51.02     40.67 o
  10   3   6        5.65        3.46      7.80 o
  11   3   6        2.69        8.78     10.66 o
  12   3   6       45.57       62.07      7.90 o
 -15   4   6        7.60       -3.49      5.02 o
 -14   4   6        2.28        5.37      4.12 o
 -13   4   6        1.52        4.59      4.90 o
 -12   4   6       29.21       32.08      4.61 o
 -11   4   6        3.24       10.62      4.64 o
 -10   4   6      186.07      190.50     12.04 o
  -9   4   6      371.17      361.32     10.07 o
  -8   4   6       62.84       70.21     10.94 o
  -7   4   6     1354.91     1333.27     23.04 o
  -6   4   6     1098.95     1060.12     21.27 o
  -5   4   6      390.49      373.71     10.06 o
  -4   4   6      681.17      764.72     12.31 o
  -3   4   6     4213.88     4377.30     37.24 o
  -2   4   6     2173.53     2114.23     19.44 o
  -1   4   6      145.35      118.99      6.85 o
   0   4   6      175.55      172.08      3.42 o
   1   4   6      320.29      325.00     13.96 o
   2   4   6     1744.30     1838.92     18.58 o
   3   4   6      170.57      172.35      6.60 o
   4   4   6       15.47       22.62      9.10 o
   5   4   6      392.44      424.66     26.75 o
   6   4   6      292.71      260.78     17.53 o
   7   4   6      377.66      347.77     15.68 o
   8   4   6       15.74       17.50     12.44 o
   9   4   6        0.10        7.00      7.42 o
  10   4   6       44.89       39.41      8.06 o
  11   4   6       27.48       25.14     11.97 o
  12   4   6       81.34       55.21     15.87 o
 -15   5   6        4.79       18.14      7.34 o
 -14   5   6       66.44       60.62     12.06 o
 -13   5   6       23.81       26.72     10.07 o
 -12   5   6       54.24       77.85     12.99 o
 -11   5   6        0.40       16.49     14.70 o
 -10   5   6      875.31      896.52     23.41 o
  -9   5   6      346.47      371.07     12.18 o
  -8   5   6      100.52       87.63      7.48 o
  -7   5   6     4068.63     4091.74     61.84 o
  -6   5   6     1560.83     1560.46     18.68 o
  -5   5   6      171.94      182.46     12.47 o
  -4   5   6     5832.19     5738.52     54.00 o
  -3   5   6     1238.08     1292.46     17.25 o
  -2   5   6       73.12       85.02      4.55 o
  -1   5   6     2545.57     2480.58     27.06 o
   0   5   6       64.72       53.52      7.88 o
   1   5   6     1903.49     1776.62     22.54 o
   2   5   6       63.84       60.55      4.88 o
   3   5   6       32.96       36.75      3.99 o
   4   5   6     1447.16     1377.56     24.87 o
   5   5   6        0.19       10.36      3.91 o
   6   5   6        1.82       13.10      7.10 o
   7   5   6      844.32      770.96     24.29 o
   8   5   6      137.33      116.78     21.88 o
   9   5   6        1.56        1.12      7.88 o
  10   5   6       43.52       67.92     26.03 o
  11   5   6       19.05       40.03     17.42 o
  12   5   6        4.93       -7.05      9.70 o
 -14   6   6      317.52      345.36     14.08 o
 -13   6   6       24.06       41.92     12.73 o
 -12   6   6       36.60       79.78     26.90 o
 -11   6   6      562.70      555.15     23.67 o
 -10   6   6      163.36      145.98      5.90 o
  -9   6   6      151.58      148.04      9.86 o
  -8   6   6      215.22      194.71      9.74 o
  -7   6   6      462.10      458.18     11.91 o
  -6   6   6      387.76      357.48     11.69 o
  -5   6   6      352.37      311.25      7.23 o
  -4   6   6       36.19       28.81      2.92 o
  -3   6   6      288.84      301.73      8.86 o
  -2   6   6     1046.49     1001.03     18.46 o
  -1   6   6       91.75       75.70     11.44 o
   0   6   6        2.67       16.42      5.81 o
   1   6   6     1091.50     1100.35     23.30 o
   2   6   6      240.59      214.35     14.26 o
   3   6   6      202.71      228.50     15.46 o
   4   6   6      713.75      683.54     17.10 o
   5   6   6      254.59      210.02     19.01 o
   6   6   6      204.99      176.26     18.03 o
   7   6   6        5.22       -1.05      5.54 o
   8   6   6       68.69       61.58      7.47 o
   9   6   6        2.39       14.76     11.75 o
  10   6   6       30.51       32.25     10.48 o
  11   6   6       37.79       51.32     13.70 o
 -13   7   6      159.45      166.11     26.33 o
 -12   7   6      113.84      165.74     13.81 o
 -11   7   6      166.41      163.14     29.69 o
 -10   7   6      194.52      181.29      8.65 o
  -9   7   6       48.56       73.73      9.14 o
  -8   7   6      135.06      135.23      6.31 o
  -7   7   6       31.49       35.83      5.10 o
  -6   7   6        5.79        0.07      5.22 o
  -5   7   6       77.46       76.28      6.13 o
  -4   7   6      164.07      142.27      6.16 o
  -3   7   6     1952.99     1891.33     27.69 o
  -2   7   6        0.07       11.07      3.44 o
  -1   7   6      850.17      876.87     15.51 o
   0   7   6     7271.87     7316.72    227.80 o
   1   7   6       79.56      105.48      5.31 o
   2   7   6      545.38      551.04     20.70 o
   3   7   6     3581.68     3447.33     90.98 o
   4   7   6       30.92       52.40     10.45 o
   5   7   6      229.44      254.10     10.57 o
   6   7   6       82.48       88.77      5.52 o
   7   7   6       95.69       99.98     12.87 o
   8   7   6      148.66      155.91      9.70 o
   9   7   6       70.93       92.44     16.15 o
  10   7   6       61.83       28.43     18.81 o
 -13   8   6       28.44       39.82     26.76 o
 -12   8   6        5.72        0.79     11.77 o
 -11   8   6       89.87       74.56     15.41 o
 -10   8   6       44.10       64.41     20.00 o
  -9   8   6       23.69       39.18      5.45 o
  -8   8   6       25.58       19.80      5.42 o
  -7   8   6        0.56       31.77     19.26 o
  -6   8   6      243.54      238.17     10.20 o
  -5   8   6     1109.35     1186.78     60.43 o
  -4   8   6      263.53      275.90     13.37 o
  -3   8   6      229.00      239.14      8.36 o
  -2   8   6      858.78      785.17     21.17 o
  -1   8   6      143.64      176.60     13.53 o
   0   8   6      519.92      612.57     41.14 o
   1   8   6      534.13      506.57     23.36 o
   2   8   6        0.21        9.19      9.65 o
   3   8   6      126.53      111.36     13.32 o
   4   8   6       12.19        9.34      9.35 o
   5   8   6       21.97       33.11      9.58 o
   6   8   6        2.97       -3.00      8.90 o
   7   8   6       73.63       82.17     20.07 o
   8   8   6        2.05       -1.53     12.98 o
   9   8   6       29.24       22.58     10.28 o
 -11   9   6        2.28        5.29     15.21 o
 -10   9   6       34.16        9.49      8.12 o
  -9   9   6        3.95        8.40      5.81 o
  -8   9   6        5.46       16.10      4.68 o
  -7   9   6        9.76       -0.18      5.40 o
  -6   9   6        2.91        1.44     10.70 o
  -5   9   6       93.45      100.04      5.91 o
  -4   9   6       77.22       68.16     15.23 o
  -3   9   6      131.75      122.44     15.60 o
  -2   9   6        6.29       12.85     13.40 o
  -1   9   6       41.02       27.38      7.92 o
   0   9   6      534.35      577.88     24.57 o
   1   9   6       29.13       27.21      9.00 o
   2   9   6        7.81       13.65     10.96 o
   3   9   6       72.17      105.83     17.76 o
   4   9   6      187.65      208.60     15.51 o
   5   9   6      301.40      325.02     37.58 o
   6   9   6       54.74       51.35     18.58 o
   7   9   6        0.30        8.40      7.93 o
   8   9   6      114.42      126.11     15.90 o
 -10  10   6        0.84       12.27     17.80 o
  -9  10   6        7.98       20.64     10.87 o
  -8  10   6       17.43       15.61      5.02 o
  -7  10   6        0.47       -5.66      8.04 o
  -6  10   6       35.83       51.71      5.89 o
  -5  10   6       38.16       39.59     11.50 o
  -4  10   6       10.76       16.17     18.15 o
  -3  10   6        1.00       10.29      6.57 o
  -2  10   6       30.81       45.85     26.40 o
  -1  10   6       48.55       54.14      7.04 o
   0  10   6        9.02       15.67      5.61 o
   1  10   6       43.09       35.78     17.76 o
   2  10   6       38.08       40.74     14.25 o
   3  10   6      183.26      178.22      9.15 o
   4  10   6       53.57       70.42     16.18 o
   5  10   6       20.27       96.96     33.42 o
   6  10   6      114.69       96.10     24.55 o
   7  10   6       47.30       13.82      9.86 o
  -8  11   6       48.41       37.74      7.27 o
  -7  11   6       20.94       33.17      7.88 o
  -6  11   6       66.28       67.44      6.03 o
  -5  11   6       16.85       45.86      7.72 o
  -4  11   6       55.48       87.82     18.97 o
  -3  11   6        2.08        7.02      7.18 o
  -2  11   6       56.91       93.19     20.00 o
  -1  11   6        8.44        2.41     11.96 o
   0  11   6       31.80       46.91      7.06 o
   1  11   6       61.25       85.50     10.56 o
   2  11   6       11.73       43.23     12.18 o
   3  11   6       57.51       81.89     20.53 o
   4  11   6      113.88      164.73     32.09 o
   5  11   6       12.97       -1.82      8.87 o
  -5  12   6       10.82       29.61     10.02 o
  -4  12   6       10.67        3.50      6.34 o
  -3  12   6        3.91       -8.85      8.57 o
  -2  12   6       42.14       30.13      9.21 o
  -1  12   6       44.52       52.71     12.71 o
   0  12   6        3.86      -15.36     14.13 o
   1  12   6       68.63       90.88     18.66 o
   2  12   6      129.01      101.57     10.07 o
 -16   1   7       10.72       21.70      8.69 o
 -15   1   7        3.82        0.54     12.95 o
 -14   1   7       21.06       25.21      6.96 o
 -13   1   7       77.11       84.04      9.31 o
 -12   1   7      147.86      127.45     18.19 o
 -11   1   7        8.70        5.83      2.08 o
 -10   1   7       32.82       34.07      3.55 o
  -9   1   7      307.92      298.28     10.50 o
  -8   1   7       65.53       55.66      4.16 o
  -7   1   7      154.92      170.84      3.20 o
  -6   1   7      253.85      236.66     10.07 o
  -5   1   7       39.16       48.28      3.77 o
  -4   1   7      662.81      607.49      6.90 o
  -3   1   7      292.07      282.00      4.45 o
  -2   1   7      112.83      117.68      3.15 o
  -1   1   7      253.71      194.46      8.24 o
   0   1   7      102.91       95.59      8.31 o
   1   1   7      913.97      901.21     15.82 o
   2   1   7     1463.85     1425.21     13.66 o
   3   1   7      260.41      214.96      6.21 o
   4   1   7     1146.50     1054.57     32.25 o
   5   1   7       99.31      109.44      6.45 o
   6   1   7     1036.70     1059.73     31.41 o
   7   1   7      749.70      696.22     13.07 o
   8   1   7       41.05       29.99      2.80 o
   9   1   7      515.80      554.49     38.82 o
  10   1   7      146.44      122.36      8.90 o
  11   1   7        0.09       -6.25     11.52 o
  12   1   7      133.43      134.27     14.26 o
 -16   2   7        4.88       19.35     29.72 o
 -15   2   7        9.00        6.01      4.11 o
 -14   2   7       22.15       36.20     10.20 o
 -13   2   7       66.88       56.36      8.67 o
 -12   2   7        1.52       17.86      6.16 o
 -11   2   7       32.29       30.92      2.84 o
 -10   2   7      206.16      176.91      3.91 o
  -9   2   7       31.74       25.52      3.33 o
  -8   2   7        0.01       -0.67      1.39 o
  -7   2   7      593.36      564.61      9.88 o
  -6   2   7     1265.17     1225.68     15.36 o
  -5   2   7      499.08      504.58     11.30 o
  -4   2   7     3579.59     3624.60     53.62 o
  -3   2   7      751.17      757.98      8.22 o
  -2   2   7     1021.04     1009.84     19.09 o
  -1   2   7     3645.40     3840.19     30.33 o
   0   2   7     1281.59     1300.42     13.00 o
   1   2   7     2106.96     2117.24     17.56 o
   2   2   7     1022.23     1068.58     30.30 o
   3   2   7       79.80       77.75      3.24 o
   4   2   7      855.17      918.53     33.23 o
   5   2   7       77.82       76.80     20.84 o
   6   2   7        0.20       -0.46      5.14 o
   7   2   7      318.65      304.69     12.64 o
   8   2   7      124.03       99.16     10.35 o
   9   2   7       31.34       26.10      4.76 o
  10   2   7      148.85      140.00     16.11 o
  11   2   7        1.34       30.08     10.56 o
  12   2   7       48.91       46.63      7.80 o
 -16   3   7       59.51       49.81      5.85 o
 -15   3   7        0.01        8.35     11.48 o
 -14   3   7        5.03       13.11      4.20 o
 -13   3   7       79.23       76.76     10.23 o
 -12   3   7        0.53       -2.13      3.22 o
 -11   3   7       10.52       16.23      2.33 o
 -10   3   7      145.09      143.41      4.09 o
  -9   3   7      470.81      422.28     14.54 o
  -8   3   7      163.73      156.89      4.22 o
  -7   3   7      632.82      677.18      8.03 o
  -6   3   7     2007.31     1980.25     17.53 o
  -5   3   7       53.32       59.27      4.17 o
  -4   3   7      100.71      135.19      6.38 o
  -3   3   7        0.68        6.01      1.26 o
  -2   3   7     3392.08     3704.18     32.78 o
  -1   3   7     3530.53     3717.57     31.80 o
   0   3   7      352.99      398.68      6.53 o
   1   3   7     1909.27     2039.46     30.39 o
   2   3   7        0.36        0.77      1.29 o
   3   3   7     2814.82     2707.50     40.65 o
   4   3   7      815.10      745.02     17.96 o
   5   3   7        3.24        2.65      3.51 o
   6   3   7      376.65      369.89     19.83 o
   7   3   7       44.38       40.28      3.76 o
   8   3   7        9.92       14.91      7.22 o
   9   3   7       22.02       17.94      7.28 o
  10   3   7       99.71       92.53      9.53 o
  11   3   7       10.59       -0.85     11.31 o
  12   3   7        1.38        4.52     11.94 o
 -15   4   7       27.84       56.07      6.99 o
 -14   4   7       53.38       40.31     10.33 o
 -13   4   7       36.71       67.72     14.30 o
 -12   4   7       73.97       72.21      6.64 o
 -11   4   7       31.44       35.30      9.86 o
 -10   4   7      138.34      136.88      6.79 o
  -9   4   7        0.04       -2.76      3.49 o
  -8   4   7       19.45       25.64      5.36 o
  -7   4   7      615.80      568.06     17.05 o
  -6   4   7      904.80      876.41     14.41 o
  -5   4   7       32.42       36.31      4.55 o
  -4   4   7       73.65       86.91      5.93 o
  -3   4   7      495.03      570.43     12.41 o
  -2   4   7      310.37      292.32      4.99 o
  -1   4   7        2.04        2.86      2.40 o
   0   4   7       77.37       86.49      2.92 o
   1   4   7      599.87      625.00     12.48 o
   2   4   7       24.82       18.74      4.00 o
   3   4   7       14.03       18.25      2.91 o
   4   4   7      207.94      192.51     12.84 o
   5   4   7       23.31       24.27      3.56 o
   6   4   7       55.42       45.75     10.19 o
   7   4   7        3.88       -8.07     10.03 o
   8   4   7        0.14       -3.29      6.06 o
   9   4   7       18.64       15.46      7.56 o
  10   4   7       25.36       27.69     14.68 o
  11   4   7       66.86       50.63     11.15 o
  12   4   7       26.17       14.18      6.13 o
 -15   5   7      102.83      127.91     25.95 o
 -14   5   7       12.36        3.88     10.07 o
 -13   5   7       33.39       54.50      9.01 o
 -12   5   7       26.95       35.02     11.55 o
 -11   5   7        1.54        0.70      3.38 o
 -10   5   7       61.79       51.60      4.62 o
  -9   5   7      132.35      134.37     12.32 o
  -8   5   7      331.64      317.10     22.53 o
  -7   5   7      230.75      226.16     21.05 o
  -6   5   7       11.75        9.99      1.64 o
  -5   5   7     1648.76     1533.68     29.78 o
  -4   5   7       27.72       33.24      2.74 o
  -3   5   7      750.45      701.94     13.95 o
  -2   5   7       15.57       20.20      2.96 o
  -1   5   7      550.67      551.04     16.57 o
   0   5   7        0.31        6.46      3.31 o
   1   5   7      948.45     1003.57     46.62 o
   2   5   7      225.11      228.45      5.80 o
   3   5   7      354.60      341.25     13.56 o
   4   5   7       45.11       51.90     11.06 o
   5   5   7      224.33      213.47     16.72 o
   6   5   7       12.96       23.33      4.66 o
   7   5   7        2.71       -2.03      9.65 o
   8   5   7       86.13       91.64     22.41 o
   9   5   7        0.35       15.35     13.27 o
  10   5   7       93.61      102.32     16.29 o
  11   5   7      125.71      154.40     14.22 o
 -14   6   7       34.54       75.77      9.04 o
 -13   6   7       52.35       58.13     21.93 o
 -12   6   7      106.79      111.85     17.06 o
 -11   6   7       68.42       41.04     11.52 o
 -10   6   7      295.40      277.96     15.69 o
  -9   6   7       30.00       29.51     13.21 o
  -8   6   7      261.38      252.93      6.79 o
  -7   6   7      306.78      315.06      8.62 o
  -6   6   7       92.86       82.75      9.15 o
  -5   6   7      108.46       96.31      7.49 o
  -4   6   7       36.02       33.35      1.63 o
  -3   6   7     1377.24     1346.98     14.11 o
  -2   6   7       27.25       24.55      3.87 o
  -1   6   7       43.06       38.32      3.26 o
   0   6   7     4136.34     4006.48    108.39 o
   1   6   7      346.00      352.55      6.88 o
   2   6   7       15.40       25.49      7.16 o
   3   6   7     1271.17     1272.13     45.12 o
   4   6   7      134.64      110.83     17.05 o
   5   6   7       48.88       64.94     12.18 o
   6   6   7       18.78       48.85      7.98 o
   7   6   7      218.08      192.91     19.47 o
   8   6   7        0.82       22.74      9.21 o
   9   6   7       10.80       38.51     12.22 o
  10   6   7       29.27       31.91      6.98 o
  11   6   7      139.49      183.69     22.73 o
 -13   7   7        0.23       -9.31      6.21 o
 -12   7   7      185.26      170.12     21.15 o
 -11   7   7       34.82       35.93     12.49 o
 -10   7   7       87.39      115.90      8.99 o
  -9   7   7       26.25       21.89     16.60 o
  -8   7   7       15.31       18.71      6.64 o
  -7   7   7      196.44      194.38      8.33 o
  -6   7   7      174.07      149.04      4.01 o
  -5   7   7        1.60        5.54      3.47 o
  -4   7   7      131.33      106.64      9.65 o
  -3   7   7        5.33       16.98      2.07 o
  -2   7   7      579.97      534.89      8.46 o
  -1   7   7     1281.95     1189.50     50.87 o
   0   7   7       41.83       66.17     16.21 o
   1   7   7        0.86        9.85      4.73 o
   2   7   7     1217.49     1156.12     32.06 o
   3   7   7       29.92       21.67     11.19 o
   4   7   7       41.51       41.59      6.65 o
   5   7   7      570.94      529.46     25.24 o
   6   7   7       46.86       60.61      6.85 o
   7   7   7        0.18        9.75      4.51 o
   8   7   7      278.06      321.85     30.69 o
   9   7   7       39.63       59.27     12.20 o
  10   7   7       47.76       29.92     10.53 o
 -13   8   7       76.14       62.11     10.32 o
 -12   8   7        0.43       -6.31      6.51 o
 -11   8   7      231.16      223.30     22.04 o
 -10   8   7       87.86       66.27      7.71 o
  -9   8   7       12.34       13.54      6.65 o
  -8   8   7      425.99      424.32     10.49 o
  -7   8   7      644.05      652.96     16.36 o
  -6   8   7      120.91      111.29      6.04 o
  -5   8   7      456.07      470.24     23.04 o
  -4   8   7      680.34      729.55     18.35 o
  -3   8   7      783.99      728.50     23.13 o
  -2   8   7      300.56      285.10      6.73 o
  -1   8   7      181.48      251.48     27.71 o
   0   8   7      302.61      353.65     20.42 o
   1   8   7       99.32       88.26     15.64 o
   2   8   7       67.34       76.73     12.38 o
   3   8   7       45.19       56.59     16.12 o
   4   8   7      561.10      573.74     42.69 o
   5   8   7        0.99       21.32     10.23 o
   6   8   7       18.96       17.61      9.96 o
   7   8   7      457.70      450.69     27.89 o
   8   8   7       56.38       50.45      9.44 o
   9   8   7        2.37       14.66     20.04 o
 -11   9   7        9.43        2.99      5.34 o
 -10   9   7       28.42       14.14      5.44 o
  -9   9   7      112.87      137.33     10.87 o
  -8   9   7       60.80       60.97      7.86 o
  -7   9   7      252.02      213.48      9.88 o
  -6   9   7      168.93      212.40     25.56 o
  -5   9   7        8.30        9.60     10.71 o
  -4   9   7        5.55        0.66      3.44 o
  -3   9   7       16.58       -0.93      7.48 o
  -2   9   7       11.85       57.26      6.04 o
  -1   9   7      254.04      262.91     31.41 o
   0   9   7       68.29      109.32     19.03 o
   1   9   7      175.88      194.57     14.00 o
   2   9   7      153.90      159.11     21.70 o
   3   9   7      224.08      210.91      8.77 o
   4   9   7      163.96      177.91     21.60 o
   5   9   7        1.57       -4.66      5.20 o
   6   9   7       16.97       16.62      9.59 o
   7   9   7      162.52      185.22     11.70 o
   8   9   7        0.59       -0.21      6.29 o
 -10  10   7        3.61      -12.19     13.96 o
  -9  10   7       12.67       31.22     11.79 o
  -8  10   7       17.41       20.13      6.42 o
  -7  10   7       43.39       27.10     11.04 o
  -6  10   7       80.78      101.81      7.15 o
  -5  10   7        1.45       16.28     13.62 o
  -4  10   7       76.46       79.15     14.64 o
  -3  10   7       41.04       26.84      6.84 o
  -2  10   7       38.49       61.72     20.32 o
  -1  10   7       28.47       12.34     12.60 o
   0  10   7        0.27       27.40     27.32 o
   1  10   7       36.46       40.64      7.07 o
   2  10   7        0.14       25.69      5.57 o
   3  10   7       60.92       65.95     10.72 o
   4  10   7       34.34       62.24     35.45 o
   5  10   7       79.74      102.75     32.51 o
   6  10   7        3.43      -11.45      7.63 o
  -8  11   7       13.52       16.27      6.52 o
  -7  11   7       91.52      100.59      8.26 o
  -6  11   7       14.36       -0.41      4.69 o
  -5  11   7       11.92        5.66      5.59 o
  -4  11   7        4.99        2.60     14.27 o
  -3  11   7       19.61       44.43     19.15 o
  -2  11   7       69.97       95.03     24.34 o
  -1  11   7       19.05       41.44      6.18 o
   0  11   7       59.79       29.25      5.29 o
   1  11   7       14.64        7.10     10.12 o
   2  11   7       82.40      119.85     13.56 o
   3  11   7        9.36       35.01     15.57 o
   4  11   7        4.20       15.81      6.86 o
  -4  12   7        4.44       -0.45      6.34 o
  -3  12   7        9.37       43.36     15.28 o
  -2  12   7       21.32       26.30      6.36 o
  -1  12   7        1.29       20.45     21.06 o
   0  12   7        0.01        1.68      7.80 o
   1  12   7        5.66       38.61     12.20 o
 -16   0   8       28.74        8.57      8.00 o
 -15   0   8       31.39       42.78     10.10 o
 -14   0   8       99.27      128.98     14.01 o
 -13   0   8       15.13       40.66      7.68 o
 -12   0   8      570.90      583.22     37.26 o
 -11   0   8      793.18      697.25     17.31 o
 -10   0   8      260.31      278.62     10.47 o
  -9   0   8     4302.99     4274.76     79.73 o
  -8   0   8     5627.46     5594.63     77.36 o
  -7   0   8     9165.87     9575.73    423.73 o
  -6   0   8     5295.52     4909.87     92.68 o
  -5   0   8     9105.73     9014.10    241.07 o
  -4   0   8     8272.53     8526.54    113.64 o
  -3   0   8      371.36      270.91      5.09 o
  -2   0   8      958.16      892.13     12.95 o
  -1   0   8    13678.37    13974.20    156.89 o
   0   0   8      317.18      323.71      5.16 o
   1   0   8     1058.55     1053.50     12.66 o
   2   0   8     1830.37     1808.18     31.62 o
   3   0   8     1781.48     1859.89    123.33 o
   4   0   8     1295.77     1297.42     18.33 o
   5   0   8     1662.48     1611.75     28.49 o
   6   0   8       12.18        4.42     13.87 o
   7   0   8     2258.18     2457.70     58.58 o
   8   0   8      359.98      364.26     12.95 o
   9   0   8        1.78        4.05     11.51 o
  10   0   8      758.04      764.69     25.74 o
  11   0   8      296.16      395.07    107.39 o
  12   0   8       15.65       30.06     13.24 o
 -16   1   8       66.39       79.12      8.86 o
 -15   1   8       22.83       23.48      6.96 o
 -14   1   8       15.23       11.50      7.23 o
 -13   1   8      559.47      596.35     13.33 o
 -12   1   8      219.09      198.88     11.47 o
 -11   1   8      148.81      137.84      5.22 o
 -10   1   8        7.89        8.68      5.53 o
  -9   1   8      512.29      535.03     16.73 o
  -8   1   8      133.57      138.64      5.24 o
  -7   1   8      450.94      413.19     12.16 o
  -6   1   8       96.72       96.13      4.80 o
  -5   1   8      253.94      253.28      4.17 o
  -4   1   8     2227.53     2114.08     33.58 o
  -3   1   8      848.27      871.29      8.41 o
  -2   1   8       10.22        8.98      2.07 o
  -1   1   8     1638.04     1570.20     20.58 o
   0   1   8      622.71      623.37      6.39 o
   1   1   8      978.07      910.85     10.66 o
   2   1   8       15.21        4.64      3.23 o
   3   1   8       94.75      108.02      5.75 o
   4   1   8       42.55       26.60      2.63 o
   5   1   8     1736.11     1677.03     37.63 o
   6   1   8       85.45      104.38      7.14 o
   7   1   8      307.25      289.08      7.77 o
   8   1   8      559.89      502.54     27.39 o
   9   1   8      638.12      721.92     24.69 o
  10   1   8      207.12      193.51     14.46 o
  11   1   8       12.73       17.37     16.01 o
  12   1   8      360.42      381.18     50.63 o
 -16   2   8        0.67        2.63      5.23 o
 -15   2   8      159.99      191.88     10.28 o
 -14   2   8        8.48       20.01      5.27 o
 -13   2   8      173.55      188.89      5.63 o
 -12   2   8      242.87      250.71     16.82 o
 -11   2   8       37.66       32.08      8.45 o
 -10   2   8      756.35      735.43     17.78 o
  -9   2   8       11.12       17.65      4.32 o
  -8   2   8      730.08      693.26     10.01 o
  -7   2   8      104.90       88.09      3.08 o
  -6   2   8      150.21      161.21      2.67 o
  -5   2   8     3621.61     3554.24     32.01 o
  -4   2   8      328.58      276.72      7.78 o
  -3   2   8     1297.06     1303.20     12.22 o
  -2   2   8    15220.58    15926.58    127.88 o
  -1   2   8        9.07       18.41      4.24 o
   0   2   8     4324.19     4495.78     39.48 o
   1   2   8     2810.89     2835.81     25.24 o
   2   2   8      663.88      681.76     15.55 o
   3   2   8        0.44        0.73      1.90 o
   4   2   8      220.14      210.81      4.85 o
   5   2   8       22.85       28.96      6.15 o
   6   2   8       71.95       74.58      8.24 o
   7   2   8      514.42      541.77     12.04 o
   8   2   8      448.18      422.79     23.49 o
   9   2   8        0.06        6.49      5.49 o
  10   2   8      289.41      274.27     17.66 o
  11   2   8      109.60      109.08     18.76 o
  12   2   8        1.15       -5.73      7.16 o
 -16   3   8        1.38       -6.70     17.81 o
 -15   3   8        7.69        4.40      4.58 o
 -14   3   8        0.43       -0.38     17.21 o
 -13   3   8        0.01        3.30      4.28 o
 -12   3   8      293.16      329.63      9.35 o
 -11   3   8      127.45      112.77      5.00 o
 -10   3   8      653.32      629.62     20.93 o
  -9   3   8       94.68       90.77      6.91 o
  -8   3   8      314.74      350.12      5.72 o
  -7   3   8      976.71      960.78     12.81 o
  -6   3   8       57.35       65.14      5.03 o
  -5   3   8      820.57      887.77     15.14 o
  -4   3   8     1194.15     1250.03     19.58 o
  -3   3   8      244.79      190.83      6.04 o
  -2   3   8     1023.49     1179.26     18.05 o
  -1   3   8      353.08      397.97      5.41 o
   0   3   8       93.75       59.39      3.47 o
   1   3   8       12.71        0.52      3.16 o
   2   3   8      588.12      519.26     11.84 o
   3   3   8      199.41      181.36      5.66 o
   4   3   8      270.26      240.18      9.74 o
   5   3   8     1640.86     1768.67     49.12 o
   6   3   8       26.67        6.78      6.22 o
   7   3   8      100.93       69.54     10.32 o
   8   3   8      752.82      761.12     16.65 o
   9   3   8      201.99      215.13     15.03 o
  10   3   8        9.47       10.18     12.36 o
  11   3   8       13.91       65.58     14.54 o
 -15   4   8       26.79       33.17     15.19 o
 -14   4   8        1.44       -6.60      4.40 o
 -13   4   8      146.28      156.29      9.38 o
 -12   4   8      101.95      102.81     12.35 o
 -11   4   8       10.25        0.87      6.83 o
 -10   4   8     1081.90     1062.11     14.05 o
  -9   4   8     1432.40     1330.11     16.07 o
  -8   4   8      442.95      415.33     15.46 o
  -7   4   8     2486.67     2549.42     31.65 o
  -6   4   8      741.79      721.72     12.37 o
  -5   4   8      289.39      269.51      7.25 o
  -4   4   8      377.55      431.00      9.41 o
  -3   4   8       45.36       49.46      2.39 o
  -2   4   8      367.48      334.38      8.23 o
  -1   4   8      245.93      185.25      7.47 o
   0   4   8     2515.61     2762.76     53.28 o
   1   4   8      178.21      189.35     17.05 o
   2   4   8      762.19      729.34     22.58 o
   3   4   8     1768.06     1860.25     37.35 o
   4   4   8        1.97        5.37      8.48 o
   5   4   8      150.39      155.01      4.43 o
   6   4   8      438.85      452.58     14.40 o
   7   4   8       58.62       60.41      5.66 o
   8   4   8       22.15       24.66      6.74 o
   9   4   8       12.79       15.21     10.63 o
  10   4   8        0.24        3.02      7.54 o
  11   4   8       64.88       84.31     15.24 o
 -15   5   8       10.79       -0.93      6.96 o
 -14   5   8       99.61       89.31      9.09 o
 -13   5   8       21.93       32.22      9.21 o
 -12   5   8       17.33       12.67     10.02 o
 -11   5   8      417.94      427.01     10.08 o
 -10   5   8       15.75       17.45      4.94 o
  -9   5   8      263.04      220.39     12.23 o
  -8   5   8      833.14      823.12     34.80 o
  -7   5   8       81.46       89.08      3.02 o
  -6   5   8      298.08      330.79      8.84 o
  -5   5   8       15.01       22.56      2.06 o
  -4   5   8     1023.15     1029.29      9.51 o
  -3   5   8     2068.61     1985.63     19.71 o
  -2   5   8      464.22      450.44     17.51 o
  -1   5   8      626.15      635.56     20.43 o
   0   5   8      926.20      946.61     18.58 o
   1   5   8     1380.00     1377.10     27.30 o
   2   5   8        1.77        2.73      3.44 o
   3   5   8      194.22      161.51     14.26 o
   4   5   8     1122.51     1137.83     36.52 o
   5   5   8       10.19        7.85      2.99 o
   6   5   8      169.26      170.90      8.34 o
   7   5   8      558.94      503.43     13.39 o
   8   5   8      138.78      135.73      9.74 o
   9   5   8      199.23      174.67     10.21 o
  10   5   8        1.19       -4.71     12.97 o
  11   5   8        0.64       16.73     13.60 o
 -14   6   8      117.89      131.41     21.93 o
 -13   6   8        0.31       -8.88      5.92 o
 -12   6   8       78.19       91.89     16.95 o
 -11   6   8       21.50       43.12      7.95 o
 -10   6   8        0.57        3.02      8.06 o
  -9   6   8     1085.05     1063.36     37.18 o
  -8   6   8      389.55      373.12     13.79 o
  -7   6   8       22.38       20.85      3.10 o
  -6   6   8     1982.35     1941.36     20.49 o
  -5   6   8      462.22      437.72      7.27 o
  -4   6   8      358.80      366.42     13.86 o
  -3   6   8     3306.12     3296.18     32.60 o
  -2   6   8       49.26       65.98     10.67 o
  -1   6   8      555.66      536.37     11.40 o
   0   6   8     1395.92     1315.84     34.92 o
   1   6   8        9.00        1.32      3.90 o
   2   6   8      792.72      788.64     17.09 o
   3   6   8       17.37        9.89     11.83 o
   4   6   8       71.42       87.42      9.93 o
   5   6   8        3.89       13.90      6.16 o
   6   6   8       60.42       54.38      5.69 o
   7   6   8      179.88      178.90      8.28 o
   8   6   8       65.51       83.68     21.95 o
   9   6   8        0.16       10.45      5.61 o
  10   6   8       62.29       83.14     19.92 o
 -13   7   8       11.07       32.21      8.60 o
 -12   7   8      233.58      240.32     42.04 o
 -11   7   8       17.92       16.06      5.00 o
 -10   7   8       42.24       35.49      4.85 o
  -9   7   8       87.39       83.80      6.49 o
  -8   7   8        5.18       15.00      5.29 o
  -7   7   8      142.80      134.04      4.65 o
  -6   7   8      218.51      187.29     17.31 o
  -5   7   8        0.13        4.56      3.82 o
  -4   7   8     1225.39     1189.05     19.84 o
  -3   7   8     1913.73     1854.65     41.06 o
  -2   7   8       78.96       71.84     10.23 o
  -1   7   8      717.17      644.85     20.96 o
   0   7   8     1167.42     1213.62     31.84 o
   1   7   8       53.08       49.62      4.52 o
   2   7   8       96.83      101.10     10.47 o
   3   7   8        0.62        8.32      7.98 o
   4   7   8      251.63      248.87     15.93 o
   5   7   8        0.16       -5.67      8.08 o
   6   7   8      247.90      248.49     13.66 o
   7   7   8      106.97      122.96      8.54 o
   8   7   8       85.48       80.59      8.06 o
   9   7   8      210.51      153.41     14.61 o
 -13   8   8       34.40       73.78     19.80 o
 -12   8   8        5.99       20.50      8.49 o
 -11   8   8        2.64       11.31      6.44 o
 -10   8   8      205.72      202.87     13.91 o
  -9   8   8       25.67       38.31     14.66 o
  -8   8   8      325.93      326.08     20.45 o
  -7   8   8      230.67      253.72     23.27 o
  -6   8   8      165.90      163.03      6.31 o
  -5   8   8      595.41      636.67     12.24 o
  -4   8   8      320.82      318.00      8.39 o
  -3   8   8      120.82      112.12      5.73 o
  -2   8   8       48.75       40.43      2.95 o
  -1   8   8       88.27      101.64      6.70 o
   0   8   8       51.13       43.38     14.88 o
   1   8   8       57.66       65.71      8.07 o
   2   8   8       28.19       43.05      4.80 o
   3   8   8      337.15      334.18     13.57 o
   4   8   8      152.45      176.48     33.29 o
   5   8   8        0.06       22.82     23.27 o
   6   8   8      174.71      137.09      7.46 o
   7   8   8      109.49      138.28     23.00 o
   8   8   8       21.69        1.38      8.95 o
 -11   9   8      118.55      161.83      9.39 o
 -10   9   8       30.99       50.23      8.63 o
  -9   9   8       40.07       33.98      5.51 o
  -8   9   8      220.79      238.60     11.98 o
  -7   9   8      120.19      104.14     11.55 o
  -6   9   8        4.01       15.89      8.15 o
  -5   9   8       95.23      106.74      8.99 o
  -4   9   8       22.86       13.27      7.94 o
  -3   9   8       26.61       42.21     10.95 o
  -2   9   8      116.93      100.90      9.42 o
  -1   9   8       73.65       96.13      7.94 o
   0   9   8      116.55      140.57     22.73 o
   1   9   8      246.42      268.14     28.14 o
   2   9   8      119.40      162.74     20.23 o
   3   9   8        6.05        8.51     10.55 o
   4   9   8      220.32      191.11     12.68 o
   5   9   8      107.05      137.90      9.54 o
   6   9   8       14.97        7.96     12.51 o
   7   9   8       51.18       78.28     17.34 o
 -10  10   8        0.62       -6.86      8.94 o
  -9  10   8        0.61        6.10      5.24 o
  -8  10   8        0.72       21.86      9.34 o
  -7  10   8        3.59       -5.38      4.65 o
  -6  10   8      135.48      153.11     17.89 o
  -5  10   8      120.91      153.59     13.77 o
  -4  10   8       70.68       56.52      9.57 o
  -3  10   8       37.10       58.43     24.05 o
  -2  10   8       40.65       51.03      7.79 o
  -1  10   8      148.20      155.70     20.22 o
   0  10   8        0.08       28.27     14.14 o
   1  10   8       38.50       48.94     11.00 o
   2  10   8       76.15       70.56      5.57 o
   3  10   8      186.26      206.27     13.47 o
   4  10   8       70.85       58.61     10.09 o
   5  10   8        0.57        9.18     12.21 o
  -8  11   8       84.71      111.41     15.19 o
  -7  11   8      105.39      105.27      7.83 o
  -6  11   8        0.75        0.88      4.37 o
  -5  11   8       55.30       82.16     14.35 o
  -4  11   8       32.64       42.76      8.66 o
  -3  11   8       28.44       40.85      7.39 o
  -2  11   8       31.04       20.80     10.99 o
  -1  11   8        0.54        3.34      7.61 o
   0  11   8       21.05       45.33      9.59 o
   1  11   8        1.51       -0.71     10.72 o
   2  11   8       25.62       37.35     17.19 o
   3  11   8       32.75       13.78      9.34 o
  -3  12   8       11.30      -13.12      8.75 o
  -2  12   8       89.16       65.71     11.75 o
 -16   1   9       50.95       46.16     10.33 o
 -15   1   9       18.82       19.88      9.01 o
 -14   1   9      170.21      146.01     12.29 o
 -13   1   9       79.41       53.54      5.26 o
 -12   1   9       12.71       12.72     10.30 o
 -11   1   9       31.21       30.84      3.92 o
 -10   1   9      287.09      281.64      5.69 o
  -9   1   9        1.87       -1.82      1.92 o
  -8   1   9      147.56      132.08      4.88 o
  -7   1   9       11.43       11.09      3.70 o
  -6   1   9       19.26        9.20      1.64 o
  -5   1   9      294.27      256.32      8.56 o
  -4   1   9       17.42       10.14      4.01 o
  -3   1   9       25.80       30.76      3.21 o
  -2   1   9      414.65      424.05      7.85 o
  -1   1   9      635.96      590.16      5.87 o
   0   1   9      117.98      120.95      2.33 o
   1   1   9       28.63       21.19      1.67 o
   2   1   9      173.82      176.67      5.66 o
   3   1   9      111.22      118.30     10.40 o
   4   1   9       24.87       22.08      4.00 o
   5   1   9       99.85       88.39      5.84 o
   6   1   9       54.14       55.34     11.54 o
   7   1   9       20.19       26.36     11.37 o
   8   1   9       23.14       27.85     11.62 o
   9   1   9       16.00       31.52      6.01 o
  10   1   9       60.20       38.48      7.28 o
  11   1   9        0.71       -0.10      6.14 o
 -16   2   9        0.44       16.52     10.04 o
 -15   2   9        4.63       -1.40      4.28 o
 -14   2   9       24.82       38.33     14.50 o
 -13   2   9       24.39       27.79      5.74 o
 -12   2   9        1.76        3.19      3.59 o
 -11   2   9       55.08       49.75      5.54 o
 -10   2   9        0.63        9.03      2.48 o
  -9   2   9       25.08       21.64      3.08 o
  -8   2   9      101.46       83.67      3.36 o
  -7   2   9        0.02        2.17      5.01 o
  -6   2   9        8.98        7.87      1.48 o
  -5   2   9        0.33        5.86      4.31 o
  -4   2   9      378.32      356.04      7.99 o
  -3   2   9      251.73      221.62      5.08 o
  -2   2   9     1150.44     1124.10     10.03 o
  -1   2   9       21.36       28.81      3.67 o
   0   2   9        1.57       -1.72      1.62 o
   1   2   9      396.15      376.61      6.86 o
   2   2   9      534.79      481.04     17.16 o
   3   2   9       55.79       62.05     10.93 o
   4   2   9        4.10       -3.30      3.20 o
   5   2   9      545.44      477.02     28.38 o
   6   2   9       42.40       43.38     10.26 o
   7   2   9       24.62       18.42      9.93 o
   8   2   9      468.10      390.27     39.91 o
   9   2   9       11.14       18.00     13.00 o
  10   2   9        6.04       29.29     13.28 o
  11   2   9        0.02        5.16      9.06 o
 -16   3   9        0.07       -2.35      5.15 o
 -15   3   9       10.07       18.67     29.90 o
 -14   3   9        0.00       -8.27      9.21 o
 -13   3   9       39.94       63.58     30.85 o
 -12   3   9       18.17       18.43      7.15 o
 -11   3   9        1.02        4.59      3.83 o
 -10   3   9       11.58        7.55      3.30 o
  -9   3   9       44.70       46.30      2.27 o
  -8   3   9        8.27       11.24      2.56 o
  -7   3   9       79.36       77.60      4.21 o
  -6   3   9       53.50       45.06      1.67 o
  -5   3   9      524.85      517.33      7.43 o
  -4   3   9        3.68        6.14      2.32 o
  -3   3   9       27.77       27.30      1.45 o
  -2   3   9      513.70      515.11      5.84 o
  -1   3   9        2.61        4.28      3.80 o
   0   3   9       70.98       58.87      2.55 o
   1   3   9       71.22       67.61      4.00 o
   2   3   9      841.15      810.47     15.36 o
   3   3   9        2.42        2.10      2.25 o
   4   3   9        0.36        4.96      2.45 o
   5   3   9       34.61       43.72     12.94 o
   6   3   9      886.06      883.14     16.98 o
   7   3   9      144.93      151.70     16.86 o
   8   3   9      117.99      123.46     14.75 o
   9   3   9       47.88       47.14      6.16 o
  10   3   9        5.54       16.35      6.90 o
  11   3   9       45.23       60.01      5.73 o
 -15   4   9        1.31       -2.54      4.69 o
 -14   4   9       56.71       87.35      8.63 o
 -13   4   9       70.97       65.05      7.02 o
 -12   4   9        5.17       14.08     14.55 o
 -11   4   9       14.92       18.26      3.18 o
 -10   4   9      939.80      894.71     12.63 o
  -9   4   9      249.24      226.10     16.89 o
  -8   4   9      246.69      235.18      4.40 o
  -7   4   9      336.85      368.62      4.81 o
  -6   4   9       39.69       36.61      3.08 o
  -5   4   9      591.00      577.11     12.90 o
  -4   4   9       60.75       73.04      3.52 o
  -3   4   9      117.89       95.87      5.34 o
  -2   4   9      504.02      477.68      7.40 o
  -1   4   9      170.73      149.55     10.41 o
   0   4   9       16.84       15.94      3.56 o
   1   4   9      204.67      190.65     11.03 o
   2   4   9      311.53      312.16      6.11 o
   3   4   9      530.26      523.55      9.89 o
   4   4   9      231.37      212.42      5.75 o
   5   4   9      160.06      157.51      5.03 o
   6   4   9      754.24      747.75     44.18 o
   7   4   9      291.93      310.17     20.57 o
   8   4   9        2.46       -6.50     14.49 o
   9   4   9      152.23      148.77     18.81 o
  10   4   9       83.37       66.15      5.91 o
 -15   5   9       57.53       47.98     12.32 o
 -14   5   9        0.20       23.87      6.59 o
 -13   5   9        1.64        8.84     20.75 o
 -12   5   9        6.02        6.98      7.77 o
 -11   5   9      144.23      181.31     23.17 o
 -10   5   9      155.12      161.08     13.18 o
  -9   5   9        3.03       11.50      2.52 o
  -8   5   9      300.46      302.14      6.27 o
  -7   5   9        0.65        6.39      2.88 o
  -6   5   9        0.27        4.48      1.79 o
  -5   5   9      157.35      172.18      3.28 o
  -4   5   9      340.51      343.90     11.39 o
  -3   5   9       10.14       15.40      4.09 o
  -2   5   9       34.74       38.82      2.66 o
  -1   5   9      356.89      380.04     10.14 o
   0   5   9        2.11        5.74      3.98 o
   1   5   9      250.07      256.76     10.32 o
   2   5   9        2.88        4.45      2.72 o
   3   5   9      965.86      929.42     24.45 o
   4   5   9        2.02        2.18      6.65 o
   5   5   9      219.96      211.28     18.92 o
   6   5   9      291.08      325.76     10.20 o
   7   5   9       90.91       84.97     12.30 o
   8   5   9       15.96       45.40     12.26 o
   9   5   9      213.52      205.19     22.96 o
  10   5   9       12.02       19.75      6.43 o
 -14   6   9       86.64       66.75     19.28 o
 -13   6   9       11.85        7.74      5.70 o
 -12   6   9      159.10      177.52     11.54 o
 -11   6   9      177.03      171.47     18.73 o
 -10   6   9       67.44       64.52     19.51 o
  -9   6   9      104.34       96.65      6.04 o
  -8   6   9      205.72      205.13     17.82 o
  -7   6   9      348.97      335.74     18.42 o
  -6   6   9      905.49      883.85     27.95 o
  -5   6   9      980.18      974.29     15.51 o
  -4   6   9     1194.27     1130.34     27.01 o
  -3   6   9     1188.06     1117.62     14.68 o
  -2   6   9      457.66      377.17     11.99 o
  -1   6   9      681.49      668.16     37.76 o
   0   6   9     1632.01     1614.85     34.57 o
   1   6   9      129.38      115.39      6.69 o
   2   6   9       16.74        7.29      2.21 o
   3   6   9       72.28       56.26     11.73 o
   4   6   9      469.28      474.71     27.93 o
   5   6   9      126.00      100.75     16.12 o
   6   6   9        5.35       17.19     12.46 o
   7   6   9      121.26      141.61     18.47 o
   8   6   9      182.15      191.87     16.10 o
   9   6   9        5.12       15.09      8.95 o
 -13   7   9        2.03        2.92      5.31 o
 -12   7   9       52.55       37.18     13.47 o
 -11   7   9       14.01       23.43     19.12 o
 -10   7   9       26.39       21.68      4.56 o
  -9   7   9       10.92       16.85      3.95 o
  -8   7   9        5.22       25.63      6.18 o
  -7   7   9       51.97       37.69      3.16 o
  -6   7   9        9.55        7.81      2.08 o
  -5   7   9      221.85      189.56      6.35 o
  -4   7   9       96.02       75.56      5.15 o
  -3   7   9        5.77       12.84      4.39 o
  -2   7   9        5.37       -1.34      3.14 o
  -1   7   9      348.19      363.41     23.35 o
   0   7   9      186.79      186.46     20.51 o
   1   7   9      195.56      207.50     22.84 o
   2   7   9      269.77      263.12     19.87 o
   3   7   9        0.59       -0.59      5.80 o
   4   7   9        0.11        7.73      4.42 o
   5   7   9        9.74       10.01     13.80 o
   6   7   9        2.28        6.42      6.40 o
   7   7   9        0.27        9.74      9.93 o
   8   7   9       26.46       30.62      7.66 o
   9   7   9       17.83       66.18     66.41 o
 -12   8   9       15.71        5.08      6.52 o
 -11   8   9      190.55      166.24     10.38 o
 -10   8   9      160.20      225.24     28.54 o
  -9   8   9        7.05       14.13      9.96 o
  -8   8   9      169.07      125.57      7.05 o
  -7   8   9      129.70      169.38     22.81 o
  -6   8   9       35.21       39.37     10.14 o
  -5   8   9        5.18        8.00     11.43 o
  -4   8   9       13.61       22.26      6.79 o
  -3   8   9        8.94       10.31      2.33 o
  -2   8   9       29.03       43.61      8.31 o
  -1   8   9        1.26        1.79      4.09 o
   0   8   9      386.75      407.09     16.10 o
   1   8   9       35.32       46.86      9.18 o
   2   8   9       27.83       44.22      5.57 o
   3   8   9       35.25       18.16     10.64 o
   4   8   9        8.49       13.51      6.99 o
   5   8   9        3.18        8.73      8.46 o
   6   8   9        3.57        4.55      8.68 o
   7   8   9        3.67       -5.02      5.28 o
   8   8   9       39.25       51.63     12.17 o
 -11   9   9       27.51       -3.95      8.51 o
 -10   9   9       30.90       26.69     14.29 o
  -9   9   9        4.97        5.22      4.42 o
  -8   9   9       18.92       52.95     12.07 o
  -7   9   9       27.09       33.03     16.99 o
  -6   9   9       21.91       34.00      7.35 o
  -5   9   9        0.31        6.82      4.15 o
  -4   9   9       93.74      107.43      9.18 o
  -3   9   9        1.89       14.22      7.03 o
  -2   9   9      136.25      136.30      7.43 o
  -1   9   9      159.95      210.71      8.52 o
   0   9   9       10.59        6.25     22.50 o
   1   9   9       56.27       44.67      5.63 o
   2   9   9      116.78      129.35     20.07 o
   3   9   9        8.17       21.08      8.05 o
   4   9   9       10.94       32.29     11.33 o
   5   9   9       25.94       28.41     12.24 o
   6   9   9       11.36       19.89      7.12 o
  -9  10   9       20.64        8.80     10.51 o
  -8  10   9       24.83       34.46     12.86 o
  -7  10   9      127.07      143.57      9.57 o
  -6  10   9        0.02       -2.64      7.96 o
  -5  10   9        9.38       22.03     12.01 o
  -4  10   9      194.34      194.67     19.85 o
  -3  10   9        7.16        5.44      7.36 o
  -2  10   9        1.66       11.70      5.39 o
  -1  10   9      205.27      182.30     12.58 o
   0  10   9        2.69        4.28     14.36 o
   1  10   9       88.45       93.38     36.48 o
   2  10   9        1.45       15.67      7.19 o
   3  10   9       10.10       -3.74      4.64 o
   4  10   9       75.63       88.01     15.29 o
   5  10   9        0.78       -5.37      7.53 o
  -7  11   9       13.07        2.97      4.99 o
  -6  11   9        1.36        9.07     21.22 o
  -5  11   9       77.06      103.19     15.29 o
  -4  11   9        1.85       21.64     13.90 o
  -3  11   9       11.57       20.48      7.23 o
  -2  11   9      145.40      186.54     16.29 o
  -1  11   9       17.79       32.36      8.61 o
   0  11   9       21.97       40.64      8.99 o
   1  11   9       72.46      124.47     21.70 o
   2  11   9        6.11        7.94     14.06 o
 -16   0  10      133.16      190.25     13.24 o
 -15   0  10       29.55       58.12     15.57 o
 -14   0  10       73.05       58.14      6.75 o
 -13   0  10      682.10      574.33     24.17 o
 -12   0  10      202.70      181.87     11.91 o
 -11   0  10      747.57      761.14     15.24 o
 -10   0  10     2135.11     2073.88     34.53 o
  -9   0  10      314.77      292.45     16.80 o
  -8   0  10      761.03      799.20     31.91 o
  -7   0  10        9.71       21.82      6.36 o
  -6   0  10       11.09       28.87     14.65 o
  -5   0  10      289.98      270.02      7.08 o
  -4   0  10       52.84       42.59      4.09 o
  -3   0  10      317.25      273.79      9.24 o
  -2   0  10       92.13       69.04      7.11 o
  -1   0  10     1730.55     1645.46     18.24 o
   0   0  10       72.06      101.98      3.72 o
   1   0  10      295.15      274.39     13.96 o
   2   0  10     2259.79     2100.88     52.69 o
   3   0  10       54.24       62.82      4.43 o
   4   0  10     3730.60     3950.03     64.38 o
   5   0  10     2404.85     2488.04     49.98 o
   6   0  10      609.67      620.63     54.27 o
   7   0  10     1887.52     1930.51    149.45 o
   8   0  10        7.49        9.84     15.77 o
   9   0  10        1.63        6.96     16.23 o
  10   0  10       14.64       31.77     17.84 o
  11   0  10       13.16       16.26     12.66 o
 -16   1  10       28.71       26.63     17.93 o
 -15   1  10        7.63        3.29      5.24 o
 -14   1  10       68.48       77.75      7.19 o
 -13   1  10        2.20       16.80      3.71 o
 -12   1  10       63.44       44.72      4.81 o
 -11   1  10      763.53      799.86     27.98 o
 -10   1  10     1399.49     1448.01     49.24 o
  -9   1  10        2.06       11.00      1.94 o
  -8   1  10       98.42       98.56      3.95 o
  -7   1  10     1162.52     1228.75     22.21 o
  -6   1  10      724.39      768.57     16.13 o
  -5   1  10     2399.43     2522.22     30.71 o
  -4   1  10      536.05      547.38     13.19 o
  -3   1  10     5285.13     5378.14     44.65 o
  -2   1  10        2.86        9.54      2.15 o
  -1   1  10     1295.79     1249.06     11.59 o
   0   1  10      240.62      232.00      5.74 o
   1   1  10       56.83       42.43      4.24 o
   2   1  10       14.53       24.67      3.50 o
   3   1  10      515.42      488.71     13.32 o
   4   1  10       94.30       71.26      4.72 o
   5   1  10      108.04      127.53      6.94 o
   6   1  10      343.22      331.62     21.75 o
   7   1  10        2.46        2.71      3.08 o
   8   1  10       53.45       42.47      8.49 o
   9   1  10      164.43      199.59     19.21 o
  10   1  10       26.13       33.35      6.60 o
  11   1  10        7.27       -1.39     16.88 o
 -16   2  10       30.17       -6.33      6.27 o
 -15   2  10       80.14       71.95      7.28 o
 -14   2  10      400.59      414.20     30.95 o
 -13   2  10        0.83       16.89      4.74 o
 -12   2  10       93.73       76.53      7.01 o
 -11   2  10       72.22       84.36      6.59 o
 -10   2  10      115.86      101.53      6.61 o
  -9   2  10      316.10      275.12      7.85 o
  -8   2  10       79.11       85.94      5.84 o
  -7   2  10        1.50        4.55      1.58 o
  -6   2  10      622.56      625.15      7.36 o
  -5   2  10      185.08      179.47      5.03 o
  -4   2  10        1.33        6.71      2.16 o
  -3   2  10       41.56       53.82      3.23 o
  -2   2  10      379.10      388.90      6.17 o
  -1   2  10        0.77        6.93      3.07 o
   0   2  10      701.29      663.85     16.70 o
   1   2  10       40.24       34.26      2.51 o
   2   2  10        5.06       11.92      2.96 o
   3   2  10      530.05      500.35     15.51 o
   4   2  10      399.98      384.74     21.11 o
   5   2  10       17.82       28.59     11.05 o
   6   2  10      626.22      617.99     25.23 o
   7   2  10      455.31      445.15     28.89 o
   8   2  10      428.89      474.49     32.94 o
   9   2  10        8.93       22.94      8.43 o
  10   2  10       15.80       15.79     18.52 o
  11   2  10      105.77       78.38     18.24 o
 -16   3  10        2.03        3.76      5.85 o
 -15   3  10       61.62       73.77     20.23 o
 -14   3  10       22.26       29.15     13.01 o
 -13   3  10       31.30       45.06      5.45 o
 -12   3  10      379.94      402.53      9.75 o
 -11   3  10       15.89        7.89      2.68 o
 -10   3  10      841.72      875.21     29.24 o
  -9   3  10      238.83      222.85      3.82 o
  -8   3  10      102.32       95.41      4.41 o
  -7   3  10     1036.51      982.67     10.54 o
  -6   3  10      514.75      526.59     10.08 o
  -5   3  10      290.27      271.48      7.56 o
  -4   3  10      807.73      776.87     13.64 o
  -3   3  10      172.62      175.08      3.95 o
  -2   3  10     1801.24     1712.36     15.44 o
  -1   3  10        4.74       11.95      1.30 o
   0   3  10       61.20       64.48      4.73 o
   1   3  10     1940.42     1960.14     29.23 o
   2   3  10      337.11      302.13      6.58 o
   3   3  10      161.81      153.35      6.54 o
   4   3  10      752.88      787.01     19.24 o
   5   3  10      458.22      426.78     15.67 o
   6   3  10      387.80      407.71     17.34 o
   7   3  10        4.27       13.40     14.36 o
   8   3  10      101.27       83.13     20.47 o
   9   3  10       55.97      104.81     23.56 o
  10   3  10       39.36       45.68     13.19 o
 -15   4  10        1.79        7.57      4.23 o
 -14   4  10       90.30       79.65     18.42 o
 -13   4  10       67.43       60.56      6.20 o
 -12   4  10       60.26       39.94      4.70 o
 -11   4  10        2.20       10.37      5.23 o
 -10   4  10        0.38       -4.34      2.89 o
  -9   4  10      559.48      531.95     18.29 o
  -8   4  10      495.48      453.20      6.61 o
  -7   4  10        4.47        7.18      1.64 o
  -6   4  10      235.75      232.22      6.84 o
  -5   4  10      706.21      659.53     12.68 o
  -4   4  10      583.89      583.74     10.55 o
  -3   4  10       27.61       32.29      3.20 o
  -2   4  10      643.92      608.83      7.53 o
  -1   4  10      519.73      493.28     12.93 o
   0   4  10      751.00      787.50     17.95 o
   1   4  10       78.11       77.88      4.32 o
   2   4  10      144.95      141.57      6.54 o
   3   4  10      702.43      685.87     25.00 o
   4   4  10        7.14       27.17     10.71 o
   5   4  10        0.12        2.28     13.83 o
   6   4  10      282.89      309.11     26.89 o
   7   4  10      180.59      160.91     30.24 o
   8   4  10      124.52      149.45      9.20 o
   9   4  10       13.41       60.46     19.16 o
  10   4  10       22.20       33.50     11.15 o
 -15   5  10        6.32       43.09     22.73 o
 -14   5  10      233.71      196.88     28.46 o
 -13   5  10       13.28       28.21      8.60 o
 -12   5  10        5.95       13.67      4.19 o
 -11   5  10      852.98      866.45     19.30 o
 -10   5  10       53.59       60.09      4.23 o
  -9   5  10      373.78      362.04     10.89 o
  -8   5  10     1704.27     1630.33     30.57 o
  -7   5  10       63.30       53.89      2.88 o
  -6   5  10      873.60      848.14     31.66 o
  -5   5  10      174.37      166.26      5.66 o
  -4   5  10      113.43       91.15      5.06 o
  -3   5  10     1514.66     1474.53     46.54 o
  -2   5  10        8.09       21.26      3.73 o
  -1   5  10      404.90      358.32     13.30 o
   0   5  10      244.01      229.51      5.16 o
   1   5  10      136.95      176.38      5.24 o
   2   5  10     1805.88     1678.73     23.35 o
   3   5  10       29.92       19.31      3.04 o
   4   5  10      256.01      293.86     23.50 o
   5   5  10     1327.26     1301.84     26.85 o
   6   5  10      177.95      190.62     15.65 o
   7   5  10       44.59       48.33      9.21 o
   8   5  10      236.55      193.54      8.54 o
   9   5  10       36.50       40.73      6.05 o
 -14   6  10       50.27       34.56     14.13 o
 -13   6  10       59.35       56.80      6.96 o
 -12   6  10      243.44      239.96     19.71 o
 -11   6  10      293.15      272.90     10.92 o
 -10   6  10       30.17       36.75      4.84 o
  -9   6  10     1066.05     1112.90     43.79 o
  -8   6  10      370.70      337.16     11.12 o
  -7   6  10      473.15      476.08     19.74 o
  -6   6  10     1220.31     1190.25     24.31 o
  -5   6  10       59.58       50.43      7.82 o
  -4   6  10      197.17      194.56     13.51 o
  -3   6  10      307.97      322.50     21.39 o
  -2   6  10       72.67       92.05      5.64 o
  -1   6  10       43.00       52.84      5.64 o
   0   6  10      272.43      265.53     11.17 o
   1   6  10      880.34      953.95     30.05 o
   2   6  10       51.14       83.06      4.38 o
   3   6  10      705.41      697.03     27.79 o
   4   6  10      358.32      363.92     21.65 o
   5   6  10       47.71       27.49     12.24 o
   6   6  10      132.10      133.88     19.93 o
   7   6  10      167.37      176.10     12.43 o
   8   6  10       70.29       50.44     17.19 o
   9   6  10        2.46        4.44      5.64 o
 -13   7  10       25.12       40.89     28.40 o
 -12   7  10      282.10      268.95     15.70 o
 -11   7  10       20.64      -12.61      8.41 o
 -10   7  10        9.93       16.75      4.50 o
  -9   7  10      181.40      124.77     13.92 o
  -8   7  10        2.01        6.68      5.49 o
  -7   7  10      119.97      111.28      7.65 o
  -6   7  10       17.07       19.71      3.96 o
  -5   7  10      680.80      610.11     11.28 o
  -4   7  10       90.67       76.23      3.82 o
  -3   7  10       14.54       13.64      4.06 o
  -2   7  10      734.84      663.97     25.83 o
  -1   7  10       24.91       29.14     13.26 o
   0   7  10       24.52       12.85      4.86 o
   1   7  10      141.31      126.56     10.04 o
   2   7  10      120.53      134.52      6.65 o
   3   7  10       78.50       60.78     19.18 o
   4   7  10        0.60       -2.29      6.13 o
   5   7  10      334.66      337.77     23.78 o
   6   7  10      163.88      149.76     15.94 o
   7   7  10       13.13       33.11      9.56 o
   8   7  10      123.73      134.60      9.44 o
 -12   8  10       90.19       62.16      8.39 o
 -11   8  10        6.58       28.67     11.38 o
 -10   8  10       36.36       36.50     19.31 o
  -9   8  10       49.73       30.93      5.84 o
  -8   8  10        3.90        2.46      4.98 o
  -7   8  10        5.87       24.03      8.99 o
  -6   8  10       20.58       40.77     10.43 o
  -5   8  10       69.28       97.17      4.93 o
  -4   8  10       21.08       22.74      4.60 o
  -3   8  10       27.72       36.34     11.05 o
  -2   8  10       54.06       51.11      6.35 o
  -1   8  10      397.81      384.92     14.87 o
   0   8  10      280.36      307.63     19.10 o
   1   8  10       29.46       14.02      6.84 o
   2   8  10       83.76       61.85     20.57 o
   3   8  10      135.72      131.54     17.19 o
   4   8  10       33.09       23.30     10.47 o
   5   8  10       51.65       38.30     16.07 o
   6   8  10        6.21       40.07     17.56 o
   7   8  10       26.23       32.49     13.41 o
 -11   9  10      147.75      107.67      8.77 o
 -10   9  10        2.25        9.67      5.06 o
  -9   9  10      102.71      121.40     12.55 o
  -8   9  10       57.48       67.97     16.17 o
  -7   9  10       60.70       75.05     12.10 o
  -6   9  10       49.26       29.48      4.60 o
  -5   9  10       26.48       18.70      7.28 o
  -4   9  10       69.92       94.83     13.22 o
  -3   9  10       35.17       34.17      5.40 o
  -2   9  10       94.96       98.57     18.70 o
  -1   9  10       54.14       57.99      9.86 o
   0   9  10      222.01      257.72     26.19 o
   1   9  10       70.60       94.62      6.60 o
   2   9  10        3.99       -2.86      5.39 o
   3   9  10        0.48       16.88     12.83 o
   4   9  10        2.40       13.42      8.04 o
   5   9  10       17.85       -5.63      9.40 o
  -9  10  10       46.50       67.47     24.83 o
  -8  10  10        0.07      -11.94     13.81 o
  -7  10  10        6.54       26.85      8.63 o
  -6  10  10       16.21        3.74     19.91 o
  -5  10  10       38.82       36.87      9.60 o
  -4  10  10       73.53       83.59     12.34 o
  -3  10  10       50.09       62.01     11.87 o
  -2  10  10        1.59       -3.67      7.65 o
  -1  10  10      199.76      217.01     28.02 o
   0  10  10      121.92      147.48     22.52 o
   1  10  10        0.17        4.38      6.64 o
   2  10  10       53.38       55.83     14.76 o
   3  10  10       60.20       55.47      5.53 o
   4  10  10       37.27       51.97     14.77 o
  -6  11  10        0.83        6.55     17.57 o
  -5  11  10       97.98      123.79     40.20 o
  -4  11  10        4.07        7.55     16.98 o
  -3  11  10        5.77        7.56     10.84 o
  -2  11  10       12.22        0.76      9.42 o
  -1  11  10        5.68       -3.63      7.97 o
   0  11  10        8.97        7.22      8.62 o
   1  11  10       58.83       60.13     18.51 o
 -16   1  11       17.67       14.87     15.28 o
 -15   1  11       18.65       26.62      7.54 o
 -14   1  11       21.37       32.33      9.66 o
 -13   1  11       18.40       19.77     12.09 o
 -12   1  11       47.28       60.73     11.19 o
 -11   1  11        1.14        7.23      2.67 o
 -10   1  11       39.39       41.12      6.83 o
  -9   1  11      253.22      248.48     16.02 o
  -8   1  11      104.72      109.67      9.22 o
  -7   1  11       10.73       11.05      4.97 o
  -6   1  11      156.65      171.11     16.41 o
  -5   1  11      128.91      115.45      7.80 o
  -4   1  11       18.75       22.87      1.90 o
  -3   1  11      262.35      215.75      4.05 o
  -2   1  11      609.89      577.73     10.38 o
  -1   1  11       55.48       67.39      5.78 o
   0   1  11      315.24      279.19      8.31 o
   1   1  11     1074.60     1018.14     21.11 o
   2   1  11       23.70       39.39      6.63 o
   3   1  11      303.36      288.76      8.73 o
   4   1  11     1643.99     1622.67     25.51 o
   5   1  11       10.33       18.85     11.70 o
   6   1  11       78.91       91.74      4.91 o
   7   1  11      298.88      307.36     32.30 o
   8   1  11       25.41       15.07      9.65 o
   9   1  11       78.34       81.02     10.25 o
  10   1  11       23.46       -5.82     20.85 o
 -16   2  11        1.18        4.32      9.47 o
 -15   2  11       19.42       12.93      7.10 o
 -14   2  11       36.81       44.66      9.88 o
 -13   2  11        0.29       15.52      9.05 o
 -12   2  11        6.76       17.74      4.88 o
 -11   2  11        2.72        6.18      2.46 o
 -10   2  11       14.41       14.16      2.13 o
  -9   2  11       42.42       42.27      4.02 o
  -8   2  11       44.65       44.33      2.39 o
  -7   2  11      219.85      236.23     20.06 o
  -6   2  11        0.02        0.61      4.06 o
  -5   2  11       27.09       28.61      5.21 o
  -4   2  11       52.29       46.52      6.81 o
  -3   2  11       12.16        8.77      2.02 o
  -2   2  11      608.09      573.88     15.97 o
  -1   2  11      488.53      472.13     10.54 o
   0   2  11       33.40       38.67      4.49 o
   1   2  11       19.39       23.39      3.46 o
   2   2  11      336.67      284.95     14.90 o
   3   2  11        4.89        1.98      2.23 o
   4   2  11       31.78       27.81      8.21 o
   5   2  11       16.05       39.38     14.79 o
   6   2  11        9.10       22.25     11.12 o
   7   2  11        4.47       12.97     14.87 o
   8   2  11       34.10       36.67      9.14 o
   9   2  11      148.54      183.42     26.62 o
  10   2  11       12.48       13.51     11.28 o
 -15   3  11        1.66       -0.73     12.92 o
 -14   3  11       99.22      116.69      6.60 o
 -13   3  11        5.12       -1.07      5.75 o
 -12   3  11       11.63       11.85      3.18 o
 -11   3  11      175.78      159.53      6.85 o
 -10   3  11       21.32       18.22      1.91 o
  -9   3  11      215.20      190.94      6.37 o
  -8   3  11      400.67      371.27     16.04 o
  -7   3  11      590.40      560.93      8.85 o
  -6   3  11      697.08      664.38     12.68 o
  -5   3  11       64.79       63.04      2.25 o
  -4   3  11       74.12       86.51      3.85 o
  -3   3  11      134.55      128.70      6.80 o
  -2   3  11        0.53        5.51      4.82 o
  -1   3  11       60.11       69.66      5.05 o
   0   3  11       30.08       24.56      2.79 o
   1   3  11       22.84       14.53      4.34 o
   2   3  11       10.36        8.48      3.72 o
   3   3  11        2.02        4.30      3.90 o
   4   3  11       50.69       40.95     11.20 o
   5   3  11       27.34        1.99      8.38 o
   6   3  11       34.11       37.37      8.60 o
   7   3  11        6.53       -0.69      3.41 o
   8   3  11       18.64       16.03     14.28 o
   9   3  11        4.86       19.50     11.94 o
  10   3  11       22.94       26.98      6.13 o
 -15   4  11       20.40        5.03      8.89 o
 -14   4  11       12.56        9.16      8.92 o
 -13   4  11       20.88       35.92      6.93 o
 -12   4  11       18.30       35.09     14.96 o
 -11   4  11       29.24       39.51      9.93 o
 -10   4  11        6.90        3.58      2.93 o
  -9   4  11      127.68      117.14      3.85 o
  -8   4  11        0.08       -3.17      2.14 o
  -7   4  11       16.08       17.03      2.75 o
  -6   4  11      755.80      727.09     16.39 o
  -5   4  11       86.34       75.64      6.47 o
  -4   4  11       57.47       55.94      2.04 o
  -3   4  11       54.94       54.02      9.33 o
  -2   4  11      549.26      560.99     17.41 o
  -1   4  11       52.11       52.44      2.84 o
   0   4  11      122.72      117.25      4.01 o
   1   4  11       46.59       56.30      2.74 o
   2   4  11      270.71      224.53     11.32 o
   3   4  11       12.72       15.58      5.32 o
   4   4  11       15.75        9.98      7.14 o
   5   4  11       26.97       38.63     11.30 o
   6   4  11        1.47        2.93     10.42 o
   7   4  11       57.90       63.24     11.27 o
   8   4  11       21.91       45.11     19.80 o
   9   4  11       11.04       16.90     16.01 o
 -15   5  11       20.87       63.82     18.01 o
 -14   5  11       66.96       79.00      8.94 o
 -13   5  11      134.43      100.34     30.79 o
 -12   5  11      117.98      104.39      9.06 o
 -11   5  11        2.03       -3.19      4.50 o
 -10   5  11       40.92       35.12      4.25 o
  -9   5  11      519.69      448.47     36.69 o
  -8   5  11       32.04       35.14      6.34 o
  -7   5  11       39.99       42.81      6.76 o
  -6   5  11      771.67      740.66      8.74 o
  -5   5  11        4.40        6.80      1.69 o
  -4   5  11       10.35       -2.11      3.10 o
  -3   5  11      189.90      187.10     10.42 o
  -2   5  11      178.79      196.57      9.92 o
  -1   5  11      953.84      901.55     23.17 o
   0   5  11       32.67       13.74      4.59 o
   1   5  11       63.70       75.73      8.48 o
   2   5  11      990.08      939.99     41.70 o
   3   5  11      131.26      128.44     15.71 o
   4   5  11        8.14       16.23     12.79 o
   5   5  11      164.97      178.26     13.51 o
   6   5  11        2.60       17.59     18.21 o
   7   5  11       17.03       15.54      4.89 o
   8   5  11       62.32       55.91     22.10 o
   9   5  11       21.87       58.09     19.11 o
 -14   6  11       33.53       31.92      9.24 o
 -13   6  11        5.40       14.90      5.22 o
 -12   6  11       11.14        5.74      4.90 o
 -11   6  11       67.52       72.20     19.77 o
 -10   6  11       19.37       18.52     10.27 o
  -9   6  11        9.43        7.26      3.90 o
  -8   6  11        5.87       10.40      3.07 o
  -7   6  11       69.91      103.00     15.65 o
  -6   6  11      111.82       92.15      6.92 o
  -5   6  11      858.86      838.08     21.71 o
  -4   6  11      103.79      117.28      4.18 o
  -3   6  11      336.48      371.07     28.07 o
  -2   6  11      563.58      505.08      9.09 o
  -1   6  11      480.13      459.74      9.76 o
   0   6  11        0.03       15.36      7.47 o
   1   6  11      286.88      254.72     20.80 o
   2   6  11      120.24      136.98      9.85 o
   3   6  11       39.58       58.50     12.75 o
   4   6  11        0.51        3.65      4.97 o
   5   6  11       30.38       40.55      8.79 o
   6   6  11        3.89       -5.04      9.08 o
   7   6  11       69.98       80.79      7.64 o
   8   6  11        0.01       10.14     11.27 o
 -13   7  11       22.47       18.47      9.36 o
 -12   7  11       17.20        7.88      5.59 o
 -11   7  11       11.42       11.41      9.90 o
 -10   7  11        2.00       -6.99      4.66 o
  -9   7  11        2.72       -2.60      4.56 o
  -8   7  11       33.55       30.79     12.97 o
  -7   7  11        5.67       10.28      3.27 o
  -6   7  11       32.67       32.48      5.68 o
  -5   7  11      520.70      481.41     17.19 o
  -4   7  11      254.64      236.25     16.78 o
  -3   7  11       93.45       84.48      9.68 o
  -2   7  11      101.73       88.35      5.24 o
  -1   7  11       12.52        9.11      6.99 o
   0   7  11      279.63      267.66     16.41 o
   1   7  11       42.73       64.06     10.93 o
   2   7  11       18.93       48.16     10.73 o
   3   7  11      403.06      352.19     15.34 o
   4   7  11        8.23       10.70      7.55 o
   5   7  11      184.07      206.02     16.14 o
   6   7  11      121.83      120.47      9.54 o
   7   7  11        4.65        5.29      5.30 o
 -12   8  11        2.96        8.01      6.11 o
 -11   8  11        4.26        7.30     10.37 o
 -10   8  11        1.32        9.91     11.97 o
  -9   8  11        0.09       10.35      6.24 o
  -8   8  11       37.95       64.04     20.21 o
  -7   8  11       56.71       57.47     10.12 o
  -6   8  11       60.43       46.69      5.42 o
  -5   8  11        1.75        4.16      8.03 o
  -4   8  11      109.17       92.09     13.03 o
  -3   8  11        0.05        4.89      4.74 o
  -2   8  11       23.89       23.59      6.83 o
  -1   8  11      145.57      157.93     14.50 o
   0   8  11      136.96      146.26      6.26 o
   1   8  11        1.39        2.63      4.29 o
   2   8  11      243.64      265.02     15.82 o
   3   8  11       38.41       60.21     16.77 o
   4   8  11      117.79      132.97     16.31 o
   5   8  11       95.99      130.73     20.64 o
   6   8  11        8.82       14.56      6.41 o
 -10   9  11        1.80       12.53      5.55 o
  -9   9  11        7.50       43.20     28.77 o
  -8   9  11       54.30       96.97     23.37 o
  -7   9  11       37.50       26.50      4.83 o
  -6   9  11       19.06       12.69      4.14 o
  -5   9  11       73.64       73.86      9.35 o
  -4   9  11        3.97       10.18      6.55 o
  -3   9  11        0.02       16.55     10.06 o
  -2   9  11        5.01       -0.40     11.80 o
  -1   9  11       12.10        7.39      5.03 o
   0   9  11       13.68       15.71      4.12 o
   1   9  11      106.26      107.13     10.80 o
   2   9  11       35.59       52.31      9.49 o
   3   9  11        2.43       10.17      6.97 o
   4   9  11      164.10      161.05     24.74 o
   5   9  11        0.49       -4.14      7.66 o
  -8  10  11      111.93      138.08     33.74 o
  -7  10  11       38.12       20.06     11.63 o
  -6  10  11       10.91       17.50      6.29 o
  -5  10  11       49.47       45.03      7.58 o
  -4  10  11       13.23       30.16      6.34 o
  -3  10  11        0.02       19.56     12.87 o
  -2  10  11        0.02       13.85      7.72 o
  -1  10  11        8.97       13.93      7.52 o
   0  10  11        2.18        0.41      8.37 o
   1  10  11        2.26       14.25      4.69 o
   2  10  11        0.10       18.21     16.92 o
   3  10  11       10.05      -13.81     13.75 o
  -5  11  11        0.98       15.53     15.54 o
  -4  11  11        0.02        8.06     11.27 o
  -3  11  11       79.59      105.99     10.89 o
  -2  11  11        1.78       53.77     19.85 o
  -1  11  11       17.78       32.69     22.82 o
 -16   0  12      231.01      242.77     17.82 o
 -15   0  12       32.35       27.41      4.84 o
 -14   0  12       21.69       13.20      7.45 o
 -13   0  12     1831.84     1852.14     55.76 o
 -12   0  12        7.63       -1.24     12.89 o
 -11   0  12     1797.85     1818.20     40.54 o
 -10   0  12     3960.49     4189.84     85.56 o
  -9   0  12      229.51      244.64     13.52 o
  -8   0  12     1885.39     1908.36     47.97 o
  -7   0  12     1734.77     1796.83     40.69 o
  -6   0  12        8.23       -6.96      8.11 o
  -5   0  12     2551.42     2699.94     69.81 o
  -4   0  12      122.18      109.65      3.25 o
  -3   0  12      822.81      814.22     12.45 o
  -2   0  12      953.85      979.80     14.06 o
  -1   0  12       48.46       51.43      2.65 o
   0   0  12     8452.04     8642.65    157.91 o
   1   0  12      360.56      330.24     10.16 o
   2   0  12        5.56        8.65      2.62 o
   3   0  12     3599.59     3435.44     57.25 o
   4   0  12        3.24        2.87      8.32 o
   5   0  12       29.38        5.10     13.75 o
   6   0  12      110.51      101.68      7.91 o
   7   0  12      245.61      242.94     56.94 o
   8   0  12       61.04       88.69      7.32 o
   9   0  12      259.56      181.76     53.32 o
 -16   1  12       37.92       28.73     12.19 o
 -15   1  12       41.35       33.96     11.20 o
 -14   1  12      304.06      251.55     16.36 o
 -13   1  12       24.83       34.29     15.04 o
 -12   1  12       10.55        1.12      2.18 o
 -11   1  12     1258.16     1209.80     51.63 o
 -10   1  12      168.87      182.66     13.83 o
  -9   1  12        2.33       17.03      5.03 o
  -8   1  12        4.84        4.23     11.59 o
  -7   1  12        8.18       -0.52      5.13 o
  -6   1  12      232.04      217.05     10.76 o
  -5   1  12      761.69      782.77     13.75 o
  -4   1  12       50.74       44.54      3.36 o
  -3   1  12     1935.88     1899.05     18.76 o
  -2   1  12     2605.32     2615.49     23.76 o
  -1   1  12      294.49      297.05      8.88 o
   0   1  12     1161.83     1131.08     12.91 o
   1   1  12      845.81      817.38     10.48 o
   2   1  12     1202.29     1193.90     49.61 o
   3   1  12      523.11      555.45     30.60 o
   4   1  12      431.22      393.12     17.96 o
   5   1  12        8.78       16.16      8.83 o
   6   1  12       18.44       14.19      6.94 o
   7   1  12      317.50      323.47      9.75 o
   8   1  12       18.58       10.95     11.52 o
   9   1  12        0.28       -4.34     10.63 o
 -16   2  12       13.19        6.40     18.67 o
 -15   2  12        6.13       14.56      5.24 o
 -14   2  12      413.46      428.13     12.63 o
 -13   2  12       50.35       44.89     12.60 o
 -12   2  12      162.07      160.02      5.95 o
 -11   2  12       26.62       38.26     16.90 o
 -10   2  12      120.33      125.88      9.98 o
  -9   2  12      221.47      210.93      8.00 o
  -8   2  12       21.47       38.77      7.70 o
  -7   2  12     1902.74     1946.47     76.68 o
  -6   2  12     1177.24     1192.49     36.96 o
  -5   2  12       48.09       50.45      6.12 o
  -4   2  12     4285.10     4260.39     82.13 o
  -3   2  12      174.23      162.61     10.99 o
  -2   2  12      235.09      207.18      5.87 o
  -1   2  12     1631.72     1586.65     20.65 o
   0   2  12      541.97      515.58     10.88 o
   1   2  12      463.65      428.05     16.39 o
   2   2  12       15.64        4.86      2.53 o
   3   2  12      495.86      513.54     20.50 o
   4   2  12      604.32      588.33     22.68 o
   5   2  12       61.86       75.77      5.37 o
   6   2  12       12.77        5.07      4.58 o
   7   2  12      153.43      172.64     20.00 o
   8   2  12      142.54      192.13     13.78 o
   9   2  12       46.07       51.44     13.55 o
 -15   3  12        9.70        5.71      4.32 o
 -14   3  12       61.37       53.38      6.46 o
 -13   3  12        1.38        9.80      3.42 o
 -12   3  12       34.70       25.73      6.89 o
 -11   3  12      145.28      148.52     17.12 o
 -10   3  12       85.16      100.56      6.40 o
  -9   3  12      140.01      122.60      6.10 o
  -8   3  12       14.11       18.90      4.31 o
  -7   3  12      153.53      147.91      3.29 o
  -6   3  12       23.85       18.29      2.33 o
  -5   3  12      104.52      101.74      3.35 o
  -4   3  12       44.06       38.05      3.27 o
  -3   3  12      413.12      420.42      7.15 o
  -2   3  12     1232.20     1140.92     18.52 o
  -1   3  12      153.44      141.86      8.20 o
   0   3  12       64.98       70.08      2.93 o
   1   3  12      460.82      447.50      7.10 o
   2   3  12      209.08      193.01      7.22 o
   3   3  12      166.53      178.96     13.95 o
   4   3  12       96.38      108.53      8.47 o
   5   3  12      252.82      211.39      8.53 o
   6   3  12      354.39      391.71      9.98 o
   7   3  12      208.53      188.69      8.45 o
   8   3  12       23.28        9.18     10.87 o
   9   3  12       17.66       62.09     22.14 o
 -15   4  12        0.99       -5.33      5.12 o
 -14   4  12       62.54       42.35      4.95 o
 -13   4  12       27.82       22.18      5.78 o
 -12   4  12       91.35      105.45      5.80 o
 -11   4  12        9.55       -8.40     15.51 o
 -10   4  12      166.70      157.76     21.34 o
  -9   4  12      363.71      402.50     16.13 o
  -8   4  12      569.75      531.84      7.71 o
  -7   4  12      285.13      289.22      7.11 o
  -6   4  12      202.93      197.09      3.69 o
  -5   4  12      253.46      234.21      5.86 o
  -4   4  12      763.80      753.99     15.44 o
  -3   4  12       36.26       24.45      3.83 o
  -2   4  12        0.22        0.03      2.22 o
  -1   4  12      103.70       95.49      4.54 o
   0   4  12       73.56       59.78      5.57 o
   1   4  12      474.30      555.41     19.59 o
   2   4  12       21.00       24.12      6.99 o
   3   4  12      137.12      145.85      7.59 o
   4   4  12      275.46      309.33     22.54 o
   5   4  12        2.46       -7.85      5.23 o
   6   4  12        0.00        8.68      5.65 o
   7   4  12      171.69      213.00     14.19 o
   8   4  12       97.36      122.50     10.79 o
 -14   5  12       17.63        5.25     14.07 o
 -13   5  12       97.56       92.72     22.27 o
 -12   5  12      456.15      407.78     37.90 o
 -11   5  12       17.74       26.92      5.50 o
 -10   5  12      143.21      143.77      6.33 o
  -9   5  12       48.35       56.56     12.15 o
  -8   5  12       56.15       57.79      5.22 o
  -7   5  12        2.30        2.14      1.57 o
  -6   5  12       89.57       73.29      4.92 o
  -5   5  12        0.65        4.93      1.99 o
  -4   5  12      231.00      209.44     10.35 o
  -3   5  12       16.98       30.20      2.08 o
  -2   5  12      311.04      279.22      7.14 o
  -1   5  12     1019.93     1025.46     42.96 o
   0   5  12       31.16       35.61      4.07 o
   1   5  12      305.94      241.57     18.53 o
   2   5  12     2197.37     2138.04     32.38 o
   3   5  12       17.59       17.59      4.15 o
   4   5  12       45.48       84.34      9.40 o
   5   5  12      478.01      511.57     42.02 o
   6   5  12       47.46       60.56      5.50 o
   7   5  12       14.60       -6.90      4.60 o
   8   5  12        0.69        7.46      9.32 o
 -14   6  12        1.68       -0.22      6.41 o
 -13   6  12      115.36      102.26     16.95 o
 -12   6  12        0.03        9.28      9.78 o
 -11   6  12        7.17        3.70      4.19 o
 -10   6  12      138.42      139.30     14.67 o
  -9   6  12        9.12       33.91      6.16 o
  -8   6  12       54.36       57.71     13.71 o
  -7   6  12      121.13      134.19      4.19 o
  -6   6  12      628.38      690.98     20.04 o
  -5   6  12      193.74      221.65     12.14 o
  -4   6  12       77.96       73.29     14.10 o
  -3   6  12     2019.24     1967.32     33.93 o
  -2   6  12       27.48       49.53      7.72 o
  -1   6  12      194.71      182.72     10.57 o
   0   6  12      889.33      895.70     15.69 o
   1   6  12       84.51       85.59     22.85 o
   2   6  12       86.32      103.96     23.88 o
   3   6  12      155.04      138.43     16.29 o
   4   6  12       44.77       66.24      9.39 o
   5   6  12       38.02       51.24      6.62 o
   6   6  12        5.80       11.67      5.37 o
   7   6  12       21.95       37.42     19.67 o
 -13   7  12       45.15       21.16     24.20 o
 -12   7  12       50.74       40.13      6.07 o
 -11   7  12       16.98       22.42     13.01 o
 -10   7  12        3.27        1.02      5.38 o
  -9   7  12       63.41       61.78     18.83 o
  -8   7  12       68.95       73.43     11.40 o
  -7   7  12       14.16        4.08      4.23 o
  -6   7  12      250.82      259.06      7.53 o
  -5   7  12      267.02      242.08     11.45 o
  -4   7  12        5.54       18.16      4.08 o
  -3   7  12       45.86       50.50     10.29 o
  -2   7  12      222.56      244.00     13.64 o
  -1   7  12       33.58       24.79      5.25 o
   0   7  12        3.14       11.29      3.17 o
   1   7  12      114.01      101.66     16.47 o
   2   7  12      314.60      321.42     24.47 o
   3   7  12      250.84      232.85     23.63 o
   4   7  12        7.63       11.69      9.40 o
   5   7  12       73.70       69.82     18.44 o
   6   7  12      245.86      266.35     23.05 o
 -11   8  12       11.07       -3.09     14.60 o
 -10   8  12        2.18       18.46      5.49 o
  -9   8  12      165.59      171.02     13.15 o
  -8   8  12        0.08        4.75      5.41 o
  -7   8  12       29.20       31.40      6.54 o
  -6   8  12       23.13       20.39      7.30 o
  -5   8  12       64.43       50.24      6.50 o
  -4   8  12       93.76       90.26      9.17 o
  -3   8  12       32.31       39.13      5.65 o
  -2   8  12        5.42        8.09      4.27 o
  -1   8  12      140.06      136.39      6.43 o
   0   8  12       67.75       75.16      8.02 o
   1   8  12       31.22       15.49      5.51 o
   2   8  12        4.79       10.50      8.94 o
   3   8  12        3.69        0.77      6.29 o
   4   8  12       68.30       53.01     13.48 o
   5   8  12       78.67       97.62     27.77 o
 -10   9  12       23.06       53.04     25.25 o
  -9   9  12        0.41        6.36      7.16 o
  -8   9  12        1.11       -5.07      4.62 o
  -7   9  12       79.40       97.51     23.70 o
  -6   9  12      150.83      180.66     15.65 o
  -5   9  12       12.69       12.41      7.25 o
  -4   9  12       73.33      110.07     16.56 o
  -3   9  12       32.69       36.94      8.65 o
  -2   9  12       22.30       30.57      6.30 o
  -1   9  12       13.43       23.79     11.89 o
   0   9  12       33.28       25.11      8.00 o
   1   9  12       55.20       46.10      5.98 o
   2   9  12      150.33      149.62      8.74 o
   3   9  12       43.74       46.42      7.05 o
  -8  10  12       24.46      -14.67      9.78 o
  -7  10  12       18.02       42.81     14.98 o
  -6  10  12       28.36       67.87     23.07 o
  -5  10  12       49.53       61.78     12.89 o
  -4  10  12       35.06       86.93     23.35 o
  -3  10  12       34.45       14.19      7.44 o
  -2  10  12        3.20        7.26     10.03 o
  -1  10  12       85.03       88.13      7.12 o
   0  10  12       22.79       28.74      7.02 o
   1  10  12        3.00       -6.13      9.05 o
 -15   1  13       36.04       70.06     15.17 o
 -14   1  13       15.99       16.22     11.08 o
 -13   1  13        3.57       -8.36     20.06 o
 -12   1  13        8.49       13.41      5.33 o
 -11   1  13       73.24       78.93     12.09 o
 -10   1  13      226.78      221.95     11.38 o
  -9   1  13      106.19      103.47     10.63 o
  -8   1  13      704.19      674.80     19.15 o
  -7   1  13      639.57      625.47     12.60 o
  -6   1  13      509.75      562.04     36.46 o
  -5   1  13      370.32      377.72      9.15 o
  -4   1  13      245.82      228.91      6.07 o
  -3   1  13     1665.91     1583.48     22.35 o
  -2   1  13      846.31      733.74      8.84 o
  -1   1  13       19.14       19.05      2.04 o
   0   1  13     2137.13     2149.64     23.20 o
   1   1  13      242.07      229.03     10.81 o
   2   1  13      200.39      183.51     15.20 o
   3   1  13      283.18      247.15     12.60 o
   4   1  13        2.76        1.89     12.71 o
   5   1  13      184.65      194.32     10.65 o
   6   1  13       12.23        8.27      7.54 o
   7   1  13       70.98       99.47      9.77 o
   8   1  13       52.86       71.05      8.12 o
   9   1  13       39.95       47.71      9.27 o
 -15   2  13       12.77        1.14     16.25 o
 -14   2  13        4.29       24.02     10.80 o
 -13   2  13        0.43       12.01      2.92 o
 -12   2  13        5.81        7.71      7.28 o
 -11   2  13       21.09       13.24     12.44 o
 -10   2  13        9.53       30.03     10.47 o
  -9   2  13       19.27       13.58      6.39 o
  -8   2  13       29.57       25.45      8.41 o
  -7   2  13      844.89      820.38     13.94 o
  -6   2  13       10.75       24.75      9.39 o
  -5   2  13       16.71       14.71      2.25 o
  -4   2  13      808.62      766.92     10.11 o
  -3   2  13       29.12       30.36      4.59 o
  -2   2  13       13.80       21.11      3.76 o
  -1   2  13      360.23      373.53      8.29 o
   0   2  13       43.99       51.60      3.42 o
   1   2  13       33.66       34.08      2.85 o
   2   2  13       59.39       33.21      3.94 o
   3   2  13       88.97       95.87     12.50 o
   4   2  13       27.46       19.08      8.25 o
   5   2  13       56.70       56.76     25.87 o
   6   2  13        0.92       21.37     10.62 o
   7   2  13      110.66      133.63     21.91 o
   8   2  13       29.55       31.92     16.32 o
 -15   3  13       60.98       57.94     35.56 o
 -14   3  13      102.75      104.11      9.58 o
 -13   3  13        1.51       -0.48      4.69 o
 -12   3  13       65.62       54.48      6.15 o
 -11   3  13       80.03       70.34     11.33 o
 -10   3  13        4.83       18.47      4.40 o
  -9   3  13      200.33      198.34     11.17 o
  -8   3  13      692.15      663.70     12.56 o
  -7   3  13       15.38        7.85      4.43 o
  -6   3  13       71.31       63.93      5.75 o
  -5   3  13       27.48       28.34      3.62 o
  -4   3  13        4.59        1.04      3.55 o
  -3   3  13      126.00      103.07      5.19 o
  -2   3  13      341.22      315.71      8.91 o
  -1   3  13       10.79        9.92      2.50 o
   0   3  13       46.58       55.12      4.34 o
   1   3  13      144.23      125.95     12.69 o
   2   3  13       17.24       17.82      6.79 o
   3   3  13      203.15      224.36     22.80 o
   4   3  13       66.70       63.47     12.35 o
   5   3  13        3.91       13.10     14.21 o
   6   3  13       15.00       11.85      6.64 o
   7   3  13        0.79       17.92      5.02 o
   8   3  13        5.11       22.76     11.48 o
 -15   4  13       33.96       32.40     15.25 o
 -14   4  13       24.13       27.05     15.83 o
 -13   4  13      147.26      162.87      7.30 o
 -12   4  13       88.66       94.04     12.34 o
 -11   4  13        2.75       12.26      2.79 o
 -10   4  13       22.11       22.67      5.98 o
  -9   4  13       87.12       75.26      3.70 o
  -8   4  13       26.29       27.87      2.09 o
  -7   4  13        5.09        4.45      2.44 o
  -6   4  13       24.55       23.83      3.19 o
  -5   4  13        3.01        9.36      2.64 o
  -4   4  13      121.48       96.32      4.42 o
  -3   4  13       83.66       70.45      2.65 o
  -2   4  13        1.62        4.27      3.90 o
  -1   4  13      239.50      212.09      8.38 o
   0   4  13      564.70      508.58     17.46 o
   1   4  13       63.46       41.02      3.72 o
   2   4  13      708.01      659.19     12.10 o
   3   4  13      407.47      343.20     16.17 o
   4   4  13        6.94        6.03      6.97 o
   5   4  13       25.83       24.51      4.39 o
   6   4  13      263.16      264.06     19.04 o
   7   4  13        3.96       22.75      9.64 o
   8   4  13       25.96        5.29      5.33 o
 -14   5  13       16.10        3.45      6.06 o
 -13   5  13       52.13       46.52     24.54 o
 -12   5  13       38.32       42.48     20.17 o
 -11   5  13       30.52       40.70     10.61 o
 -10   5  13      138.44      117.48      5.20 o
  -9   5  13      193.08      211.26     20.38 o
  -8   5  13        3.05        0.95      2.79 o
  -7   5  13       70.21       68.74      2.87 o
  -6   5  13       41.87       42.92      3.01 o
  -5   5  13       18.60       24.81      5.17 o
  -4   5  13      198.19      172.65      8.17 o
  -3   5  13        7.70        6.20      5.49 o
  -2   5  13        6.98        4.04      6.40 o
  -1   5  13      554.84      574.42     10.52 o
   0   5  13       40.96       48.03      8.72 o
   1   5  13       13.54       14.78      4.15 o
   2   5  13      201.20      186.03      8.02 o
   3   5  13      288.14      338.68     28.31 o
   4   5  13        9.74       19.96      5.78 o
   5   5  13        9.52        6.01     10.28 o
   6   5  13      162.82      164.61     10.27 o
   7   5  13        0.31        3.20     10.91 o
 -13   6  13       17.46       24.77     16.08 o
 -12   6  13        8.08        0.06     14.23 o
 -11   6  13       10.49       13.41      5.85 o
 -10   6  13       69.35       90.32     21.59 o
  -9   6  13       12.63       12.60      5.22 o
  -8   6  13        9.34       21.17      7.18 o
  -7   6  13      189.33      183.57      5.66 o
  -6   6  13      218.30      212.80      8.17 o
  -5   6  13        1.36        9.06      4.14 o
  -4   6  13       26.82       34.78     13.36 o
  -3   6  13        5.85        8.60      5.54 o
  -2   6  13       19.19       27.88      8.56 o
  -1   6  13      360.82      302.39     10.30 o
   0   6  13       47.53       37.11      3.95 o
   1   6  13      104.53      112.98     14.80 o
   2   6  13      143.19      110.38     10.07 o
   3   6  13       64.48       70.41      5.84 o
   4   6  13        7.93       12.44      5.73 o
   5   6  13       45.57       22.78      9.32 o
   6   6  13      138.55      188.35     13.87 o
 -12   7  13        6.48       -2.67     11.47 o
 -11   7  13       44.17       50.07     10.12 o
 -10   7  13        0.65        7.86     14.70 o
  -9   7  13        0.82        4.99      7.87 o
  -8   7  13       24.13       34.94     12.69 o
  -7   7  13      129.96      134.90      9.29 o
  -6   7  13      153.11      157.37      9.70 o
  -5   7  13       24.26       27.52      6.81 o
  -4   7  13        0.88        2.24      5.91 o
  -3   7  13      113.07       99.48     14.27 o
  -2   7  13        3.75        3.58      4.22 o
  -1   7  13       20.93       31.15      5.51 o
   0   7  13       91.54       88.01      7.26 o
   1   7  13       43.78       47.84      6.75 o
   2   7  13       14.26       30.98      7.65 o
   3   7  13        0.33        2.31     10.70 o
   4   7  13       15.17        0.94     10.26 o
   5   7  13      123.35      144.21     18.20 o
 -11   8  13        0.03        1.23      8.01 o
 -10   8  13       58.95       65.81     19.77 o
  -9   8  13       68.52       91.36      9.87 o
  -8   8  13       20.35       40.29      4.97 o
  -7   8  13        0.09        1.90      8.56 o
  -6   8  13        0.02       -9.66      6.44 o
  -5   8  13       10.19        4.38      5.90 o
  -4   8  13        5.83       -1.95      6.72 o
  -3   8  13       39.33       50.90      7.60 o
  -2   8  13       91.70       76.27      5.03 o
  -1   8  13        1.04      -10.23      6.82 o
   0   8  13        0.12        2.01      9.53 o
   1   8  13       79.24       80.77      8.25 o
   2   8  13       37.00       47.64      6.57 o
   3   8  13       25.41       27.40     11.36 o
   4   8  13       41.31       57.31     18.94 o
  -9   9  13        5.23        5.53      6.01 o
  -8   9  13       13.46        1.84      5.83 o
  -7   9  13        2.58        3.03      4.91 o
  -6   9  13       33.52       42.21      9.00 o
  -5   9  13       21.17       42.07      9.44 o
  -4   9  13       84.41       74.92     11.84 o
  -3   9  13       24.26       27.17     10.16 o
  -2   9  13        0.35        9.01      7.92 o
  -1   9  13       79.83      101.53     17.37 o
   0   9  13       28.49       39.78     20.96 o
   1   9  13       78.30       59.26      7.74 o
   2   9  13       61.25       51.02     14.32 o
  -6  10  13       14.93        3.04      7.96 o
  -5  10  13       11.33       24.08      6.86 o
  -4  10  13       19.68       48.70     29.29 o
  -3  10  13       34.18        4.55      8.63 o
  -2  10  13        4.18       16.74     10.28 o
  -1  10  13        3.56       11.61      9.09 o
 -15   0  14      721.45      714.35     49.43 o
 -14   0  14      722.24      627.27     40.23 o
 -13   0  14       10.73        3.06      7.05 o
 -12   0  14      852.06      914.60     66.27 o
 -11   0  14       41.15       49.38     13.18 o
 -10   0  14        0.80        9.02     10.59 o
  -9   0  14       24.92        2.65      9.73 o
  -8   0  14       28.91       40.74      6.45 o
  -7   0  14       94.71       79.19      9.38 o
  -6   0  14       14.79       28.08      7.37 o
  -5   0  14      855.72      920.89     23.31 o
  -4   0  14      974.62      940.75     34.90 o
  -3   0  14     1240.23     1259.16     18.56 o
  -2   0  14       13.15       29.55      3.74 o
  -1   0  14       39.41       30.50      4.72 o
   0   0  14     1372.12     1371.35     49.49 o
   1   0  14      400.52      415.73     11.01 o
   2   0  14      233.27      265.88     43.19 o
   3   0  14       64.45       83.07     12.92 o
   4   0  14       80.56       81.49      8.49 o
   5   0  14       66.09       96.21     13.67 o
   6   0  14      180.78      128.74     10.88 o
   7   0  14       21.68       31.52      8.89 o
   8   0  14       11.29       65.72      9.73 o
 -15   1  14       70.88       82.46      9.24 o
 -14   1  14      127.15      148.63     20.30 o
 -13   1  14        5.23       27.90      5.78 o
 -12   1  14       29.22       16.39      4.85 o
 -11   1  14      168.33      182.68     20.30 o
 -10   1  14      203.33      268.52     19.23 o
  -9   1  14       22.26       11.74      3.60 o
  -8   1  14      776.87      860.03     14.39 o
  -7   1  14      252.46      289.03     15.08 o
  -6   1  14      215.59      221.91      7.83 o
  -5   1  14     2088.42     2105.22     35.41 o
  -4   1  14      296.15      286.52      7.31 o
  -3   1  14     1537.17     1486.48     20.35 o
  -2   1  14      823.62      826.51     10.08 o
  -1   1  14       79.55       79.45      6.75 o
   0   1  14     1492.69     1393.86     15.50 o
   1   1  14       42.59       44.41      3.92 o
   2   1  14        1.92        5.76      4.45 o
   3   1  14        0.55       -3.25      7.05 o
   4   1  14       95.63       98.77     16.17 o
   5   1  14        1.51       -4.35      4.53 o
   6   1  14      363.02      410.53     23.08 o
   7   1  14      372.27      314.26     22.53 o
   8   1  14      145.24      151.60     12.09 o
 -15   2  14        2.73        7.94      6.71 o
 -14   2  14        1.00      -10.29      6.93 o
 -13   2  14       14.07        6.26      6.62 o
 -12   2  14        2.81        6.41     12.29 o
 -11   2  14      636.50      721.81     33.83 o
 -10   2  14      417.96      494.00     26.35 o
  -9   2  14       35.66       31.35      3.82 o
  -8   2  14     1397.66     1415.83     20.72 o
  -7   2  14      770.92      764.40     43.99 o
  -6   2  14       84.63      106.35     15.97 o
  -5   2  14     1290.23     1165.11     14.67 o
  -4   2  14     1051.49     1058.20     12.53 o
  -3   2  14        1.77       12.20      2.73 o
  -2   2  14       24.72       38.48      2.43 o
  -1   2  14        7.48       10.68      2.73 o
   0   2  14        8.12        8.59      5.07 o
   1   2  14      169.21      181.19      5.87 o
   2   2  14      120.13      119.84     23.97 o
   3   2  14       28.06       19.76      7.78 o
   4   2  14      650.18      757.95     57.49 o
   5   2  14       60.89       65.59     17.69 o
   6   2  14       26.92       12.44      6.09 o
   7   2  14      263.67      306.33     49.38 o
 -15   3  14       28.45       62.12     18.39 o
 -14   3  14       39.27       54.96     18.10 o
 -13   3  14        1.55        2.18      7.09 o
 -12   3  14      168.26      183.20     10.45 o
 -11   3  14      211.98      243.98     17.66 o
 -10   3  14       62.08       49.56      9.29 o
  -9   3  14      632.19      739.24     24.73 o
  -8   3  14      115.85      135.90     22.46 o
  -7   3  14      178.13      136.05     14.83 o
  -6   3  14      654.79      605.21      9.19 o
  -5   3  14       10.59       14.63      2.15 o
  -4   3  14       62.12       73.50      5.08 o
  -3   3  14      542.69      521.22     22.65 o
  -2   3  14      121.71      120.09      3.72 o
  -1   3  14      704.81      674.07     15.06 o
   0   3  14       35.72       30.39      3.89 o
   1   3  14       17.52       25.49      3.22 o
   2   3  14      458.86      465.05     23.04 o
   3   3  14      404.39      437.95     16.48 o
   4   3  14       37.16       26.49      5.66 o
   5   3  14       70.64       76.05     10.31 o
   6   3  14      361.61      330.65     30.78 o
   7   3  14      147.77      146.26      8.79 o
 -14   4  14        0.33      -22.27     14.85 o
 -13   4  14       77.15      101.96     17.08 o
 -12   4  14       11.07       11.14      6.55 o
 -11   4  14       38.28       55.77     11.08 o
 -10   4  14      123.19       99.07      4.58 o
  -9   4  14       15.61       14.99      3.31 o
  -8   4  14      133.49      147.12      7.86 o
  -7   4  14      173.02      147.23     13.65 o
  -6   4  14       12.69       10.99      4.19 o
  -5   4  14        2.75        3.41      3.94 o
  -4   4  14      201.63      201.48     10.77 o
  -3   4  14       70.19       73.16      7.84 o
  -2   4  14        4.38        8.89      5.70 o
  -1   4  14        0.63       14.21      7.09 o
   0   4  14        7.14        4.67      4.45 o
   1   4  14      272.14      321.96     16.73 o
   2   4  14       42.01       15.33      6.20 o
   3   4  14        8.90       15.91      6.83 o
   4   4  14      331.62      341.81     12.87 o
   5   4  14      193.62      218.04      9.89 o
   6   4  14       67.04       74.98     10.77 o
   7   4  14       45.18       19.28      5.32 o
 -14   5  14       10.81       -2.88     16.17 o
 -13   5  14       89.64      136.36     12.39 o
 -12   5  14      162.79      183.75     12.49 o
 -11   5  14      116.70      115.80     21.35 o
 -10   5  14      204.29      200.73     13.41 o
  -9   5  14       13.41        7.27      4.70 o
  -8   5  14       52.60       38.66      4.76 o
  -7   5  14      342.08      337.71      7.77 o
  -6   5  14        8.24        3.67      3.00 o
  -5   5  14      300.14      269.83      6.83 o
  -4   5  14        1.65       12.34      6.06 o
  -3   5  14       26.81       23.40      2.84 o
  -2   5  14      674.45      593.74     21.60 o
  -1   5  14       58.19       93.58     10.50 o
   0   5  14      533.19      468.91     20.18 o
   1   5  14       47.00       40.23      8.73 o
   2   5  14       69.26      111.09     20.59 o
   3   5  14      234.49      197.56     18.32 o
   4   5  14       31.83       47.51      6.05 o
   5   5  14        0.14        4.10      6.96 o
   6   5  14       85.35       60.54      8.17 o
 -13   6  14       22.15        2.44     16.00 o
 -12   6  14        6.28       -5.52     18.58 o
 -11   6  14        3.76        7.04      4.92 o
 -10   6  14       36.43       37.97      6.13 o
  -9   6  14        0.04       21.49     17.68 o
  -8   6  14      111.13      139.30      9.95 o
  -7   6  14      265.07      270.18     14.15 o
  -6   6  14      177.70      168.90     10.54 o
  -5   6  14       59.60       88.59      8.21 o
  -4   6  14      251.24      196.47     13.53 o
  -3   6  14      289.90      268.58     13.07 o
  -2   6  14       35.10       43.05     10.23 o
  -1   6  14       85.37       59.33      9.08 o
   0   6  14       77.25      139.79     13.03 o
   1   6  14      138.52      201.50     17.95 o
   2   6  14       12.06       25.79     16.41 o
   3   6  14        9.49       48.61     19.61 o
   4   6  14      104.97      106.54     21.31 o
   5   6  14      157.64      161.87     12.75 o
 -12   7  14       67.62       56.25      9.20 o
 -11   7  14        3.17        4.36      9.80 o
 -10   7  14        0.76        0.17      7.07 o
  -9   7  14      328.51      308.75     23.63 o
  -8   7  14        7.07       14.82      9.85 o
  -7   7  14       12.70       18.83      5.03 o
  -6   7  14      447.50      407.15     19.40 o
  -5   7  14        1.10        0.90      5.13 o
  -4   7  14       78.28       58.84     11.56 o
  -3   7  14       32.04       23.93      7.26 o
  -2   7  14       31.85       69.41     10.64 o
  -1   7  14      153.44      148.24     18.60 o
   0   7  14      116.01      114.49      7.23 o
   1   7  14       11.37       29.93      6.27 o
   2   7  14       88.60       74.01     21.75 o
   3   7  14      174.52      212.64      8.97 o
   4   7  14       20.03       -1.04     10.18 o
 -10   8  14       31.33       29.07      4.92 o
  -9   8  14       31.63       43.39      5.80 o
  -8   8  14        0.07       -5.22      3.48 o
  -7   8  14      102.66      127.30     14.39 o
  -6   8  14      108.86      121.64     25.80 o
  -5   8  14        0.01       -1.60      6.43 o
  -4   8  14      216.67      241.86     14.77 o
  -3   8  14      162.18      150.88      9.29 o
  -2   8  14        6.62        2.76     10.13 o
  -1   8  14      266.56      307.90     12.18 o
   0   8  14      197.93      226.37     23.31 o
   1   8  14       33.80       33.28      8.93 o
   2   8  14        0.64       -3.29     10.88 o
   3   8  14        0.40       16.54     13.85 o
  -8   9  14        2.46       16.28     14.27 o
  -7   9  14       17.32       14.57      8.09 o
  -6   9  14       83.09       99.39     21.95 o
  -5   9  14      123.55      123.95      9.30 o
  -4   9  14       48.64       69.68      9.25 o
  -3   9  14       10.91       35.63      8.21 o
  -2   9  14      192.45      208.48     19.57 o
  -1   9  14      110.67      142.99     10.69 o
   0   9  14       11.38       19.24      6.71 o
   1   9  14       94.35       91.00     12.71 o
 -15   1  15       35.48       76.45     16.36 o
 -14   1  15      101.20      122.22      9.07 o
 -13   1  15       13.67       24.76      7.34 o
 -12   1  15        8.75       16.68      8.98 o
 -11   1  15      144.09      152.68     10.50 o
 -10   1  15       40.34       37.49      9.43 o
  -9   1  15       15.51       25.75      9.52 o
  -8   1  15      147.73      120.45      9.47 o
  -7   1  15       16.33       22.16      4.66 o
  -6   1  15      533.12      529.03     11.62 o
  -5   1  15       44.36       61.56     13.24 o
  -4   1  15      123.27      104.13      6.45 o
  -3   1  15      914.65      867.20     14.34 o
  -2   1  15      158.58      169.63     13.92 o
  -1   1  15        1.86        3.86      3.17 o
   0   1  15      304.54      323.27     11.00 o
   1   1  15     1008.29      978.64     18.19 o
   2   1  15        4.98        2.77      4.18 o
   3   1  15        0.95        9.58     10.13 o
   4   1  15      497.57      531.20     36.74 o
   5   1  15       41.02       51.05      9.52 o
   6   1  15       16.50        7.54      5.73 o
   7   1  15      112.84      122.77     11.69 o
 -15   2  15       45.01      114.46     17.44 o
 -14   2  15        2.49        7.84      6.64 o
 -13   2  15       65.53       70.13      9.57 o
 -12   2  15        1.17        4.59      4.50 o
 -11   2  15      201.22      215.43      8.02 o
 -10   2  15      279.71      254.91     16.36 o
  -9   2  15       43.49       28.29      7.32 o
  -8   2  15      558.27      576.62     10.59 o
  -7   2  15      524.44      487.69     30.49 o
  -6   2  15       63.37       73.75      5.90 o
  -5   2  15      204.62      187.70      5.75 o
  -4   2  15      100.68       91.15      8.51 o
  -3   2  15      423.93      387.30      6.21 o
  -2   2  15        4.41        3.31      2.56 o
  -1   2  15      233.50      179.70     28.53 o
   0   2  15      431.04      447.15     21.82 o
   1   2  15        2.04        5.05      3.24 o
   2   2  15      257.51      273.36     10.05 o
   3   2  15       28.93       37.88      4.99 o
   4   2  15      216.95      250.28     19.99 o
   5   2  15        2.10       -2.80      8.13 o
   6   2  15        0.69       13.51     12.81 o
   7   2  15       82.20       65.00     10.30 o
 -14   3  15        0.91       53.77     12.66 o
 -13   3  15       11.33       70.90     19.39 o
 -12   3  15        2.00       16.70     11.66 o
 -11   3  15        1.75        8.52      4.75 o
 -10   3  15      340.22      341.97     19.51 o
  -9   3  15      120.37      125.06     10.98 o
  -8   3  15      131.10      119.56     21.25 o
  -7   3  15      448.53      426.52     10.32 o
  -6   3  15       28.72       27.47      7.67 o
  -5   3  15      207.45      149.45      5.08 o
  -4   3  15      297.65      301.09     22.21 o
  -3   3  15       91.63      104.93      4.16 o
  -2   3  15     1087.06     1011.78     31.73 o
  -1   3  15      432.82      434.52     28.00 o
   0   3  15       33.19       39.04      8.22 o
   1   3  15       22.78       11.73      5.06 o
   2   3  15        3.49        2.74      3.83 o
   3   3  15        1.70       -2.38      6.72 o
   4   3  15       35.31       40.11     11.74 o
   5   3  15        0.12        2.96      4.34 o
   6   3  15       27.28       56.12     24.07 o
 -14   4  15       13.27        7.78     16.06 o
 -13   4  15        1.40        8.42     13.75 o
 -12   4  15       23.02       42.52     14.20 o
 -11   4  15        0.41       -5.47     12.62 o
 -10   4  15       58.81       54.27      8.68 o
  -9   4  15        0.65       -1.42      2.89 o
  -8   4  15        1.64        6.18      4.23 o
  -7   4  15      118.24      137.85     15.80 o
  -6   4  15        1.08        6.41      6.29 o
  -5   4  15      152.27      123.13     13.30 o
  -4   4  15        0.23        1.49      6.28 o
  -3   4  15        9.31       24.06      5.72 o
  -2   4  15      259.66      198.87     17.26 o
  -1   4  15        0.82        6.19      3.18 o
   0   4  15        5.40       17.92      8.58 o
   1   4  15      112.17      101.30      5.97 o
   2   4  15        3.13        2.58      6.63 o
   3   4  15        0.43        7.82      4.32 o
   4   4  15        0.55       -7.03      4.80 o
   5   4  15        9.46       20.58     13.42 o
   6   4  15        6.33        8.57      5.81 o
 -13   5  15       78.42       89.11     21.21 o
 -12   5  15       27.13       51.02     26.51 o
 -11   5  15        0.29       -1.56     10.81 o
 -10   5  15       33.36       55.38      8.36 o
  -9   5  15       29.87       30.12     12.58 o
  -8   5  15        5.93       14.24      3.21 o
  -7   5  15        1.75       -3.23      2.15 o
  -6   5  15      227.10      242.94      6.75 o
  -5   5  15       62.38       66.74      5.11 o
  -4   5  15       90.93      112.57     11.11 o
  -3   5  15       23.81       42.74      6.14 o
  -2   5  15      178.14      181.21     18.70 o
  -1   5  15       18.67       19.81      6.48 o
   0   5  15       67.73       87.39     10.59 o
   1   5  15        5.35       13.13      7.23 o
   2   5  15       87.30      103.37     18.54 o
   3   5  15        0.69        2.68      7.01 o
   4   5  15       12.25       24.73     10.82 o
   5   5  15        8.15       31.33     12.41 o
 -12   6  15       18.88       21.47      8.08 o
 -11   6  15        2.08        1.33      9.72 o
 -10   6  15       61.12       56.39      9.25 o
  -9   6  15       42.34       59.54     10.11 o
  -8   6  15      163.97      179.63     10.88 o
  -7   6  15       16.72       30.23      4.85 o
  -6   6  15      157.81      154.51      8.52 o
  -5   6  15      319.13      369.65     28.14 o
  -4   6  15       44.72       34.12     14.51 o
  -3   6  15        1.56       18.71      7.08 o
  -2   6  15      108.64       93.22      5.87 o
  -1   6  15      135.61      160.67     18.48 o
   0   6  15        2.54        6.57     11.20 o
   1   6  15        0.02        9.40      5.87 o
   2   6  15       96.16       97.74     25.31 o
   3   6  15        0.32       18.49     15.82 o
   4   6  15       63.65       78.95     24.03 o
 -11   7  15        8.50       16.05     21.55 o
 -10   7  15        0.56       31.96      9.89 o
  -9   7  15      116.96      100.06      6.78 o
  -8   7  15      135.50      140.17     16.83 o
  -7   7  15       78.32       64.69     14.83 o
  -6   7  15       22.00       34.85      7.75 o
  -5   7  15       59.47       52.11      9.02 o
  -4   7  15        0.28        8.79      6.20 o
  -3   7  15       72.68       59.91     10.32 o
  -2   7  15       55.85       35.36      5.71 o
  -1   7  15       32.12       35.72     15.88 o
   0   7  15        1.39       32.54      6.98 o
   1   7  15      155.39      153.50     18.61 o
   2   7  15       23.04       28.17     20.35 o
   3   7  15       42.81       40.42     16.30 o
  -9   8  15        3.71        6.69      5.90 o
  -8   8  15       18.51       18.61      7.76 o
  -7   8  15        2.70        5.13      4.04 o
  -6   8  15       16.07       29.54     11.99 o
  -5   8  15       95.86      107.44     12.45 o
  -4   8  15        1.49       11.33      7.87 o
  -3   8  15        7.40       46.90     14.51 o
  -2   8  15      246.82      262.85     22.95 o
  -1   8  15        1.68        4.90     13.39 o
   0   8  15       45.82      103.42     29.21 o
   1   8  15      183.77      198.13     23.10 o
  -7   9  15        1.11        4.70     36.05 o
  -6   9  15        1.85       11.74     14.27 o
  -5   9  15        0.02       -3.75     11.42 o
  -4   9  15       51.06       80.66     12.35 o
  -3   9  15        5.44       -7.66      5.11 o
  -2   9  15        0.66        4.37      8.32 o
  -1   9  15       38.15       69.91      9.17 o
 -14   0  16      425.04      418.72     21.58 o
 -13   0  16       80.21       93.28      9.96 o
 -12   0  16      582.66      679.06     44.05 o
 -11   0  16      116.26      129.83      8.75 o
 -10   0  16       96.75       96.74      8.00 o
  -9   0  16       68.58       89.31      7.71 o
  -8   0  16      163.35      156.19     10.82 o
  -7   0  16      642.18      728.33     25.90 o
  -6   0  16       99.84      108.42     10.01 o
  -5   0  16      584.04      641.72     23.08 o
  -4   0  16     1945.12     1958.84     87.65 o
  -3   0  16        0.48       -3.40      3.45 o
  -2   0  16     2180.81     2269.14     38.40 o
  -1   0  16      583.79      573.75     68.91 o
   0   0  16       27.92       27.60     13.55 o
   1   0  16      127.63      170.98     10.54 o
   2   0  16       43.55       58.47      6.20 o
   3   0  16       18.05       58.58      7.37 o
   4   0  16       58.79       68.71     10.16 o
   5   0  16      514.83      505.91     18.93 o
   6   0  16      294.09      315.40     30.13 o
 -14   1  16        0.14       27.44     13.95 o
 -13   1  16      222.23      185.33     14.91 o
 -12   1  16      299.02      323.16     24.95 o
 -11   1  16        2.24       14.15      7.95 o
 -10   1  16       62.09       55.30      4.56 o
  -9   1  16      239.29      302.79     15.02 o
  -8   1  16       29.72       46.70     12.43 o
  -7   1  16       28.58       37.17     12.92 o
  -6   1  16      217.84      207.28      8.14 o
  -5   1  16      374.59      342.84     31.94 o
  -4   1  16       15.39       14.74      3.87 o
  -3   1  16        1.27        2.86      4.40 o
  -2   1  16       26.81       33.59      3.17 o
  -1   1  16      814.26      798.85     23.80 o
   0   1  16      116.21      157.33     15.11 o
   1   1  16       24.29       41.13      8.73 o
   2   1  16       83.03       78.75     13.85 o
   3   1  16      340.74      378.47     27.56 o
   4   1  16       67.15       85.27     25.16 o
   5   1  16       50.09       73.00     11.28 o
   6   1  16      157.30      218.01     15.47 o
 -14   2  16      158.88      163.56     10.57 o
 -13   2  16       12.73       11.77      5.86 o
 -12   2  16       97.19      113.67     22.84 o
 -11   2  16      841.65      925.58     16.22 o
 -10   2  16      147.50      165.72     10.20 o
  -9   2  16        0.93       11.85      5.47 o
  -8   2  16     1040.87     1051.16     17.60 o
  -7   2  16      230.86      198.50     25.12 o
  -6   2  16       57.03       29.61      4.40 o
  -5   2  16      188.66      166.11      8.09 o
  -4   2  16       10.28        8.42      3.33 o
  -3   2  16      136.92      124.53      4.97 o
  -2   2  16      342.22      362.17     12.96 o
  -1   2  16       50.02       55.51      6.09 o
   0   2  16      118.11      118.17     10.37 o
   1   2  16      213.04      218.23     16.94 o
   2   2  16       87.18       90.63     11.81 o
   3   2  16      147.47      141.15     17.20 o
   4   2  16      245.69      234.01     23.27 o
   5   2  16      283.91      307.73     33.84 o
   6   2  16       41.81       35.15      9.66 o
 -14   3  16       29.53       31.89     11.89 o
 -13   3  16      339.71      355.42     32.47 o
 -12   3  16      120.59      133.80     15.41 o
 -11   3  16       58.59       63.33      5.64 o
 -10   3  16      302.34      325.75     25.61 o
  -9   3  16      337.87      337.71     28.28 o
  -8   3  16       14.39        4.85      8.75 o
  -7   3  16      104.72       91.82      7.18 o
  -6   3  16       74.48       85.50     12.60 o
  -5   3  16       17.39       25.50      7.32 o
  -4   3  16      341.85      386.92     16.40 o
  -3   3  16      108.98      103.22      4.74 o
  -2   3  16        2.30       -0.48     11.41 o
  -1   3  16      582.74      655.57     22.39 o
   0   3  16      379.44      331.77      8.50 o
   1   3  16       21.87       29.94      8.37 o
   2   3  16      196.87      214.08     22.01 o
   3   3  16      251.49      250.25     14.78 o
   4   3  16        0.20      -11.02     16.92 o
   5   3  16        0.52       12.54     16.61 o
 -13   4  16        1.40       25.25     18.86 o
 -12   4  16        1.34       -8.83      6.16 o
 -11   4  16       99.21       89.64     11.53 o
 -10   4  16      116.44       85.12     12.60 o
  -9   4  16       29.77       44.59     11.49 o
  -8   4  16      270.60      300.23     24.21 o
  -7   4  16       52.27       49.95      7.58 o
  -6   4  16       10.04        2.27      2.72 o
  -5   4  16      132.92      156.91      7.62 o
  -4   4  16       18.84       13.63      2.85 o
  -3   4  16       77.78      103.03     13.19 o
  -2   4  16        0.51        6.74      8.30 o
  -1   4  16      133.79      148.18     20.52 o
   0   4  16       21.74       29.13     12.83 o
   1   4  16      276.55      253.00     18.78 o
   2   4  16      476.44      537.80     31.03 o
   3   4  16       31.31       50.46      7.28 o
   4   4  16      240.65      284.55     26.80 o
   5   4  16      264.96      246.53     23.37 o
 -12   5  16       10.90      -13.60      9.17 o
 -11   5  16       13.23      -10.64      7.97 o
 -10   5  16       42.17       63.90      7.14 o
  -9   5  16      138.09      138.53     12.89 o
  -8   5  16       26.35       44.34      3.95 o
  -7   5  16       28.16       31.28      7.66 o
  -6   5  16       10.64       22.68     13.20 o
  -5   5  16       93.30       97.50     12.76 o
  -4   5  16      125.62      104.86     10.28 o
  -3   5  16       68.22       87.19     12.35 o
  -2   5  16       77.04       67.75      6.45 o
  -1   5  16        1.53        9.44     10.60 o
   0   5  16      215.14      201.23      8.51 o
   1   5  16        9.21       -3.75      3.72 o
   2   5  16        2.11       10.70      6.32 o
   3   5  16      138.52      174.16     23.29 o
   4   5  16      112.75      132.75     19.03 o
 -11   6  16        6.01       31.05     18.70 o
 -10   6  16      192.45      219.07     27.63 o
  -9   6  16       67.32       83.47     12.53 o
  -8   6  16        2.03       12.82      5.79 o
  -7   6  16      364.51      419.31     20.65 o
  -6   6  16       10.01        5.11      8.10 o
  -5   6  16        0.04        2.09      7.62 o
  -4   6  16      180.19      204.21      8.11 o
  -3   6  16      106.99      106.81     20.41 o
  -2   6  16       11.88       13.35      8.88 o
  -1   6  16        2.41       -2.26      3.63 o
   0   6  16       30.12       37.51      5.74 o
   1   6  16      150.85      154.12     14.93 o
   2   6  16       80.50       56.73     12.80 o
   3   6  16        5.23       -3.95      6.47 o
 -10   7  16      142.65      167.63     32.23 o
  -9   7  16       56.04       62.75     10.52 o
  -8   7  16        8.09       -1.46      6.30 o
  -7   7  16       10.07       45.63     31.65 o
  -6   7  16       42.25       69.07      8.26 o
  -5   7  16       23.40       37.02     13.19 o
  -4   7  16       37.55       58.22     27.30 o
  -3   7  16        1.12        5.85      9.20 o
  -2   7  16       42.18       60.08     20.36 o
  -1   7  16       80.42       93.34      8.06 o
   0   7  16       11.38        3.43      9.99 o
   1   7  16        8.30        9.16      7.39 o
   2   7  16      109.96      157.15     24.64 o
  -8   8  16       45.76       57.58     18.78 o
  -7   8  16      243.16      257.59     25.04 o
  -6   8  16      119.47      124.60     14.84 o
  -5   8  16       49.09       68.36     14.17 o
  -4   8  16      104.97      144.22     13.18 o
  -3   8  16       94.57       76.42      6.53 o
  -2   8  16        6.68       14.72      7.38 o
  -1   8  16        3.36        6.85      8.95 o
   0   8  16       34.85       44.31     11.91 o
 -14   1  17        0.05       13.39     14.10 o
 -13   1  17        0.73        1.47      4.52 o
 -12   1  17       55.12       82.38     11.19 o
 -11   1  17       29.03       45.55      6.27 o
 -10   1  17        6.44       19.97      6.27 o
  -9   1  17      151.06      167.95     44.25 o
  -8   1  17        8.07        8.32      4.03 o
  -7   1  17        5.53       -3.14      3.66 o
  -6   1  17       92.85       81.47      5.61 o
  -5   1  17        5.38       -0.03      4.29 o
  -4   1  17        3.04        9.79      2.48 o
  -3   1  17      201.71      215.62      6.49 o
  -2   1  17        0.01       38.98     38.82 o
  -1   1  17       13.02       13.60      9.99 o
   0   1  17       33.77       56.22     16.70 o
   1   1  17       46.46       44.53     17.90 o
   2   1  17       13.77       16.72      6.03 o
   3   1  17        8.28        5.40      6.37 o
   4   1  17        4.60       40.52      5.67 o
   5   1  17        1.48       -6.30      5.78 o
 -13   2  17       31.05       19.35     23.01 o
 -12   2  17        5.74       -8.66     10.56 o
 -11   2  17       84.90       69.69      8.72 o
 -10   2  17        1.09        1.35     10.93 o
  -9   2  17       26.34       42.63      5.24 o
  -8   2  17        2.47        2.41     13.47 o
  -7   2  17      133.71      163.89     27.36 o
  -6   2  17      123.99      121.02      8.86 o
  -5   2  17       60.58       98.66     15.51 o
  -4   2  17      257.48      262.77      7.00 o
  -3   2  17       45.53       34.84      9.67 o
  -2   2  17        0.01        1.95      5.24 o
  -1   2  17        8.24       10.69      4.39 o
   0   2  17        1.46       -5.81      9.20 o
   1   2  17       39.28       53.84     11.71 o
   2   2  17       18.49       16.27      7.16 o
   3   2  17        3.78       -2.91      5.43 o
   4   2  17       14.44       43.93      9.76 o
 -13   3  17        0.13       12.05     11.73 o
 -12   3  17       13.21       41.43     11.64 o
 -11   3  17       94.25      103.13     14.86 o
 -10   3  17       13.22        6.08      6.83 o
  -9   3  17        0.36       -6.75      4.50 o
  -8   3  17       15.76       16.46      4.43 o
  -7   3  17       79.71       89.58     26.44 o
  -6   3  17       56.99       48.37     11.77 o
  -5   3  17       10.97       11.54      5.66 o
  -4   3  17       76.52       69.67      8.30 o
  -3   3  17        0.23        0.91      3.50 o
  -2   3  17        1.52       14.02      5.60 o
  -1   3  17        9.02       15.68      7.43 o
   0   3  17       17.02       30.90      5.80 o
   1   3  17      146.40      151.43     18.27 o
   2   3  17       59.27       31.70     14.81 o
   3   3  17        0.04       -4.45      6.31 o
   4   3  17       10.67       16.00      8.92 o
 -12   4  17       22.75        8.32      8.48 o
 -11   4  17       18.01       13.92      8.59 o
 -10   4  17       47.25       35.67      7.60 o
  -9   4  17       36.41       37.25     10.90 o
  -8   4  17        0.15       11.42     13.39 o
  -7   4  17        1.72       -2.70      5.22 o
  -6   4  17      110.55      128.57     29.33 o
  -5   4  17       14.53       14.93      3.41 o
  -4   4  17       21.74       39.42      4.33 o
  -3   4  17       76.97       70.24      7.58 o
  -2   4  17       71.00       66.48      5.45 o
  -1   4  17       59.11       42.52     12.57 o
   0   4  17       83.84       71.81     14.07 o
   1   4  17       21.98       11.02      6.81 o
   2   4  17       21.85       18.80     12.38 o
   3   4  17       36.88       35.22     14.24 o
 -12   5  17        0.00       -0.17     24.53 o
 -11   5  17       16.62       30.94     18.64 o
 -10   5  17       13.17       -4.34      7.49 o
  -9   5  17        0.53       -8.22      5.48 o
  -8   5  17       28.28       10.19      5.10 o
  -7   5  17       34.52       40.69     12.82 o
  -6   5  17      158.85      137.55     18.11 o
  -5   5  17        0.40        9.43      6.55 o
  -4   5  17        9.49        7.64      3.41 o
  -3   5  17      248.69      276.51     15.82 o
  -2   5  17       23.46       30.42     14.54 o
  -1   5  17        3.32       -1.30      4.56 o
   0   5  17      150.70      110.97     10.90 o
   1   5  17        7.98       29.08     13.52 o
   2   5  17       11.31       17.72     10.42 o
   3   5  17        1.16        8.63      7.48 o
 -11   6  17       11.48       50.07     15.60 o
 -10   6  17       91.03       83.56     18.94 o
  -9   6  17       75.61       99.92     14.10 o
  -8   6  17        2.03        5.21      7.82 o
  -7   6  17       50.76       48.28     17.07 o
  -6   6  17       31.47       54.62      4.15 o
  -5   6  17       14.68        4.87      6.98 o
  -4   6  17       50.33       35.00     25.90 o
  -3   6  17        9.19       18.12     10.05 o
  -2   6  17        0.46       -2.92      3.66 o
  -1   6  17      107.01      100.07     16.01 o
   0   6  17        9.39       -2.95      5.26 o
   1   6  17        0.39        1.76     14.44 o
  -9   7  17       38.13        7.33     10.83 o
  -8   7  17        5.31       -5.78      4.90 o
  -7   7  17       16.82       23.87      8.06 o
  -6   7  17        3.09        3.38      5.49 o
  -5   7  17        5.25        2.27      9.37 o
  -4   7  17       11.14       16.26      5.26 o
  -3   7  17        0.66       -4.46      6.61 o
  -2   7  17       11.37        8.17      6.17 o
  -1   7  17        3.39       16.07      5.59 o
   0   7  17        2.94       -0.25      5.51 o
  -6   8  17       34.39        2.30     16.00 o
  -5   8  17       14.83       24.03      7.51 o
  -4   8  17       37.83       50.03      8.12 o
 -13   0  18       62.89       64.57      8.11 o
 -12   0  18      129.91      165.34      9.90 o
 -11   0  18       30.77       21.24      6.39 o
 -10   0  18        1.66       13.81      5.70 o
  -9   0  18       36.71       36.83      6.39 o
  -8   0  18      211.92      263.74     10.93 o
  -7   0  18       10.37        9.73      7.48 o
  -6   0  18      672.55      633.26     26.59 o
  -5   0  18      520.75      521.56     18.65 o
  -4   0  18      174.06      152.31     11.68 o
  -3   0  18       84.03       74.17     15.91 o
  -2   0  18      984.20     1117.46     74.18 o
  -1   0  18        0.20        9.78      5.44 o
   0   0  18        0.05        7.47      6.92 o
   1   0  18      161.29      131.95     18.76 o
   2   0  18      255.98      211.92     50.50 o
   3   0  18       97.76      115.69     11.89 o
 -13   1  18        8.84        8.94      8.60 o
 -12   1  18      123.15      151.00     16.17 o
 -11   1  18        6.25       -7.56      5.50 o
 -10   1  18       76.09       86.27     11.51 o
  -9   1  18      141.85      132.88      6.65 o
  -8   1  18        0.79        5.58      4.89 o
  -7   1  18       24.03       30.08      4.59 o
  -6   1  18        5.34        3.72     15.51 o
  -5   1  18      455.31      422.15     11.15 o
  -4   1  18       33.03       52.70     17.55 o
  -3   1  18      649.52      696.57     14.32 o
  -2   1  18        1.33       -0.76      3.57 o
  -1   1  18      158.32      195.46     11.09 o
   0   1  18      320.58      359.83     16.50 o
   1   1  18       18.55       20.71      9.41 o
   2   1  18      164.25      198.38     24.40 o
   3   1  18      133.30      168.22     15.67 o
 -13   2  18       10.95       54.57     15.34 o
 -12   2  18      232.01      245.13     67.45 o
 -11   2  18        1.17        9.23      4.92 o
 -10   2  18        0.08        1.94      5.47 o
  -9   2  18        4.85       17.75     15.28 o
  -8   2  18       35.52       25.95      4.36 o
  -7   2  18        4.26        4.68      4.29 o
  -6   2  18      389.45      411.72     33.06 o
  -5   2  18       88.98      114.70     31.91 o
  -4   2  18       38.69       48.10      8.46 o
  -3   2  18      299.97      323.08     36.82 o
  -2   2  18      259.46      279.66     10.68 o
  -1   2  18       46.63       55.05      6.99 o
   0   2  18       24.56       21.64      6.59 o
   1   2  18       35.49       22.02     11.22 o
   2   2  18      374.56      444.77     49.51 o
   3   2  18       17.17        9.97      5.20 o
 -12   3  18        0.00        6.28     16.98 o
 -11   3  18        3.90        9.66      6.01 o
 -10   3  18        0.87       -5.49      5.47 o
  -9   3  18        2.80       19.42     16.11 o
  -8   3  18      101.96      131.11      7.91 o
  -7   3  18        2.67       -0.11      4.82 o
  -6   3  18       18.81       18.33     15.25 o
  -5   3  18      210.60      227.47     15.36 o
  -4   3  18      140.85      126.93      9.22 o
  -3   3  18      158.40      128.33      7.04 o
  -2   3  18       38.86       40.02      4.31 o
  -1   3  18       61.44       42.37     13.32 o
   0   3  18       15.56       23.74      8.71 o
   1   3  18        0.10       15.48      5.25 o
   2   3  18       49.71       47.80     17.49 o
   3   3  18       13.61       30.30     23.97 o
 -12   4  18        7.31       11.68     16.98 o
 -11   4  18       28.64        6.03      6.95 o
 -10   4  18       86.76      106.29     32.74 o
  -9   4  18       18.01       18.88     14.42 o
  -8   4  18      138.29      131.94      9.88 o
  -7   4  18      203.24      188.70      7.76 o
  -6   4  18       56.49       47.48     20.43 o
  -5   4  18        0.61        6.26      6.60 o
  -4   4  18       48.62       43.52     11.39 o
  -3   4  18      275.83      280.78     15.29 o
  -2   4  18       60.58       82.42     17.82 o
  -1   4  18       38.53       26.68      5.17 o
   0   4  18        5.78       10.97      8.64 o
   1   4  18       68.92       42.67      5.50 o
   2   4  18      165.11      200.41     23.33 o
 -11   5  18        8.57       -1.00     12.28 o
 -10   5  18        2.72      -11.50      7.67 o
  -9   5  18      154.72      210.91     45.81 o
  -8   5  18       11.07       13.71      7.84 o
  -7   5  18       34.71       34.32      8.88 o
  -6   5  18       54.21       39.05     11.07 o
  -5   5  18        3.55       10.75      5.52 o
  -4   5  18      277.65      259.06     10.93 o
  -3   5  18        6.97       -5.55      3.70 o
  -2   5  18        0.04        5.20      5.88 o
  -1   5  18       87.65       72.02     10.99 o
   0   5  18       43.56       83.26     25.72 o
   1   5  18       49.95       31.05      9.81 o
  -9   6  18       11.05       14.14      9.45 o
  -8   6  18       54.85       66.49     17.22 o
  -7   6  18      232.40      300.33     31.91 o
  -6   6  18       28.13       31.27     11.30 o
  -5   6  18        5.41       26.05      9.16 o
  -4   6  18       20.98       33.31      6.60 o
  -3   6  18       65.49       72.33      8.85 o
  -2   6  18       27.31       58.14      8.70 o
  -1   6  18       19.47       10.97      9.11 o
   0   6  18        0.37       24.46     11.63 o
  -7   7  18       32.17       49.38     11.45 o
  -6   7  18        0.00        8.45      6.89 o
  -5   7  18       12.33        4.39      6.04 o
  -4   7  18       24.00       38.49     23.35 o
  -3   7  18        0.04        2.66      6.57 o
 -12   1  19        0.03       -8.11      7.74 o
 -11   1  19        4.27       -7.21      7.19 o
 -10   1  19       30.74       25.35      5.07 o
  -9   1  19        2.46       10.50     10.65 o
  -8   1  19      135.74      179.95     10.30 o
  -7   1  19        0.24        3.04      4.30 o
  -6   1  19        0.03       -7.65      5.10 o
  -5   1  19       54.34       65.42     30.64 o
  -4   1  19      217.77      258.90     24.34 o
  -3   1  19       16.04       25.16      5.94 o
  -2   1  19        1.68        7.00      7.34 o
  -1   1  19      265.60      284.36     18.24 o
   0   1  19        0.90        3.62      9.53 o
   1   1  19       18.64       34.35     11.39 o
   2   1  19      219.74      290.29     17.25 o
 -12   2  19       10.89       17.13      5.42 o
 -11   2  19       25.44       35.38     18.13 o
 -10   2  19       75.38       72.95     10.36 o
  -9   2  19        0.11        7.59      4.22 o
  -8   2  19       33.22       31.56     14.39 o
  -7   2  19        0.74       14.93     21.87 o
  -6   2  19        0.11        6.56     16.06 o
  -5   2  19       31.69       30.61      4.85 o
  -4   2  19        5.33       14.88     11.94 o
  -3   2  19        5.02       15.45      6.40 o
  -2   2  19        0.61        5.35     14.85 o
  -1   2  19        3.95       -2.03      5.10 o
   0   2  19       12.87       10.29     10.22 o
   1   2  19      178.63      228.95     27.33 o
   2   2  19        2.10       14.58     10.46 o
 -11   3  19       18.25      -10.58     10.88 o
 -10   3  19        1.83        5.20     18.04 o
  -9   3  19       41.56       49.24      8.00 o
  -8   3  19        0.05       15.90     21.29 o
  -7   3  19        2.22       -1.73      6.07 o
  -6   3  19       12.34        5.97      5.76 o
  -5   3  19       63.08       49.31      6.46 o
  -4   3  19       78.99      128.47     22.56 o
  -3   3  19       17.46       23.74     10.37 o
  -2   3  19       35.85       36.09     10.36 o
  -1   3  19       17.81       33.75      5.27 o
   0   3  19       16.88       32.78      5.45 o
   1   3  19       55.81       95.61     18.49 o
 -10   4  19       17.24       21.12     11.10 o
  -9   4  19        3.82       14.10      6.88 o
  -8   4  19        4.82       34.27     16.75 o
  -7   4  19        0.24       -5.49      8.06 o
  -6   4  19       45.41       43.80      8.52 o
  -5   4  19       46.52       32.87      7.92 o
  -4   4  19        2.30       -4.45      7.45 o
  -3   4  19       88.78       85.77      5.98 o
  -2   4  19        4.58        3.38      8.80 o
  -1   4  19        0.15       -1.40      5.16 o
   0   4  19       24.32        3.31      4.15 o
  -9   5  19        1.58       -9.41      6.27 o
  -8   5  19       28.85       16.27      8.18 o
  -7   5  19       48.87       72.78     14.47 o
  -6   5  19        6.73       18.04      8.55 o
  -5   5  19       78.31      111.33     22.30 o
  -4   5  19        0.03       10.20      5.80 o
  -3   5  19       36.90       67.38      6.55 o
  -2   5  19       15.45       34.06      5.92 o
  -1   5  19        2.11        8.78      5.72 o
  -7   6  19       67.59       65.06     15.09 o
  -6   6  19        6.69       15.66     11.77 o
  -5   6  19        4.00        3.35      4.30 o
  -4   6  19       14.26       66.52      7.07 o
  -3   6  19       10.66        4.18      8.99 o
 -11   0  20        0.26        9.15      7.42 o
 -10   0  20       48.07       72.11      8.57 o
  -9   0  20      242.32      299.14     15.77 o
  -8   0  20        8.53        6.33      6.91 o
  -7   0  20      287.75      307.54     15.14 o
  -6   0  20     1385.99     1343.64     45.75 o
  -5   0  20        0.48       12.09      7.54 o
  -4   0  20      172.09      137.60     10.70 o
  -3   0  20      294.73      350.12     21.52 o
  -2   0  20       42.24       44.75     16.72 o
  -1   0  20       77.04       68.52      8.00 o
   0   0  20        2.09        6.89     12.40 o
 -11   1  20       49.49       72.74      6.94 o
 -10   1  20        1.83        4.30      6.91 o
  -9   1  20       39.01       57.78     12.06 o
  -8   1  20       16.50       20.50      5.25 o
  -7   1  20      193.42      203.39     31.91 o
  -6   1  20       46.77       35.32     12.37 o
  -5   1  20      123.64      101.03      7.04 o
  -4   1  20      267.15      267.55     11.70 o
  -3   1  20      470.31      475.22     32.80 o
  -2   1  20        3.13       20.40      9.88 o
  -1   1  20      311.76      347.27     11.73 o
   0   1  20      164.95      187.15     20.90 o
 -11   2  20       25.37       -4.55      9.73 o
 -10   2  20      142.26      150.40     18.85 o
  -9   2  20        2.34        5.10      4.22 o
  -8   2  20       18.86       36.32     28.40 o
  -7   2  20       11.27        2.30     10.30 o
  -6   2  20       97.02       62.33      6.52 o
  -5   2  20       66.42       66.26     10.39 o
  -4   2  20       42.65       35.99     16.14 o
  -3   2  20        0.65       -4.54      5.42 o
  -2   2  20      183.44      178.68     23.58 o
  -1   2  20       95.97      103.47     23.40 o
   0   2  20       73.92       83.50      9.56 o
 -10   3  20        7.00       14.41      8.00 o
  -9   3  20       61.01       77.10     16.08 o
  -8   3  20      139.81      135.17     13.90 o
  -7   3  20        1.40       15.83     12.32 o
  -6   3  20        8.39       12.25      8.29 o
  -5   3  20       30.79       48.40     12.03 o
  -4   3  20       22.23       35.38      6.58 o
  -3   3  20       58.75       65.75     13.84 o
  -2   3  20        9.02       28.01     12.57 o
  -1   3  20       11.72        8.84      5.05 o
  -9   4  20      107.88      155.61     15.54 o
  -8   4  20        5.60       35.19     17.26 o
  -7   4  20      310.91      405.86     45.84 o
  -6   4  20       82.56      109.29     11.66 o
  -5   4  20       40.53       50.28      9.62 o
  -4   4  20       48.40       77.19      9.78 o
  -3   4  20       29.27       56.43     12.11 o
  -2   4  20       33.36       40.80      4.98 o
  -6   5  20      108.61       93.89     39.02 o
  -5   5  20       40.51       46.23      9.38 o
  -9   1  21       16.86       23.03      5.23 o
  -8   1  21       15.32       24.17      5.33 o
  -7   1  21        2.58       23.69     13.84 o
  -6   1  21       27.23       40.02     29.09 o
  -5   1  21       48.92       55.03     31.02 o
  -4   1  21       26.23       59.94     64.83 o
  -3   1  21        9.53        8.89      9.78 o
  -2   1  21       65.92       81.64     18.01 o
  -8   2  21       42.04       77.98     13.93 o
  -7   2  21        1.39       17.21     10.13 o
  -6   2  21        8.48        5.75      7.48 o
  -5   2  21        0.21       17.89     27.59 o
  -4   2  21        1.59       23.44     13.55 o
  -3   2  21        2.44        4.09     11.05 o
  -7   3  21        4.32       17.37      8.99 o
  -6   3  21       22.50       28.92     22.96 o
  -5   3  21        4.82       19.72      7.72 o
  -4   3  21       18.62       31.77      8.11 o
 
